# Supplementary material for: Endocytic protein AP180 assembly domain regulates synaptic vesicle size and release in Caenorhabditis elegans
Source: PLoS Biol. 2026 Feb 6;24(2):e3003643. doi: 10.1371/journal.pbio.3003643 (PMC12893657; doi:10.1371/journal.pbio.3003643)
Supplement: S1 Data — (XLSX) [file pbio.3003643.s009.xlsx]

## Sheet: Fig. 1C
Worm Strain	N2	unc-11 mut. (BJH717)	FL (BJH2461)	∆AD (BJH966)
speed (μm/s)	138.82	12.65	85.11	171.58
	156.03	18.37	109.21	156.02
	95.95	17.69	125.78	160.4
	134.57	24.58	149.09	122.87
	128.42	18.25	130.52	188.16
	115.74	15.21	184.32	172.17
	127.58	33.47	96.58	147.15
	128.45	20.09	111.22	72
	173.21	26.23	170.62	109.84
	139.58	18.69	128.41	150.9
	172.78	36.4	97.67	197.7
	114.28	20.32	105.87	172.07
	121.53	29.69	177.99	111.56
	149.56	13.91	127.76	144.84
	171.69	43.94	215.5	159.15
	116.05	53.39	95.7	177.4
	118.15	42.08	114.42	176.76
	164.79	21.53	105.88	174.18
	175.45	27.54	82.04	130.47
	165.37	36.28	189.43	91.16
	166.48	40.77	83.71	174.75
	113.8	36.16	91.25	168.63
	136.49	20.62	124.72	171.04
	142.12	26.25	121.57	174.97
	117.55	57.36	102.27	185.17
	198.15	29.16	164.18	119.75
	99.56	23.27	116.31	161.35
	112.6	27.65	102.54	119.47
	161.81	55.22	147.1	166.07
	103.86	33.59	142.79	170.62
	107.08	31.33	127.87	122.66
	191.28	26.63	108.36	181.96
	133.5	27.04		194.86
	159.71	26.41		166.06
	125.26	32.04		219.76
	151.98	9.36		133.16
	167.67	38		145.89
	136.1	25.56		211.44
	192.69	38.05		156.07
	136.72	28.13		160.35
	162.62	13.27		122.86
	150.68	20.52		188.19
	171.85	19.73		121.48
	146.29	20.22		136.8
	172.8	16.67		129.78
	89.3	22.32		170.7
	168.56	11.07		154.71
	156.39	14.99		170.64
	113.07	29.85		141.11
	134.67	16.78		178.64
	120.79	10.26		161.46
	113.68	11.36		137.01
	162.96	10.62		203.33
	151.26	10.02		153.53
	131.9	10.31		118.6
	94.59	24.6		89.97
	146.94	23.05		158.78
	152.83	22.51		148.12
	117.03	19.22		108.78
	165.93	16.86		160.99
	167.95	35.72		112.09
	165.23	17.19		146.93
		39.53		88.22
		28.12		153.52
		35.25		158.64
		16.08		224.45
		48.53		125.2
		37.15		195.02
		13.1		105.57
		34.67		149.86
		19		173.89
		17.8		218.49
		15.42		149.02
		17.28		140.22
		18.53		202.94
		31.42		188.95
		11.28		179.69
		17.41		127.41
		13.95		174.35
		19.46		173.2
		10.67		178.98
		22.44		161.53
		19.07
		14.2
		12.8
		27.5
		17.2
		13.7
		20.41
		33.22
		15.64
		18.22
		25.77
		14.81
		12.85

## Sheet: Fig. 1D
	Evoked EPSCs Amp. (nA)
	Mean	SEM	N
N2	3.24	0.2	30
unc-11(pek217) (BJH717)	0.2	0.04	12
FL (BJH2461)	3.1	0.16	21
∆AD (BJH966)	4.3	0.17	13

## Sheet: Fig. 1F
	Endo. EPSCs Amp. (pA)			Endo. EPSCs Frequence (Hz)
	Mean	SEM	N	Mean	SEM	N
N2	22.4	2.3	30	52.5	2.5	30
unc-11(pek217) (BJH717)	31.1	1.7	15	5.66	1.3	15
FL (BJH2461)	22.8	1.2	22	50.9	5.6	22
∆AD (BJH966)	36.5	2.1	19	75	5.2	19

## Sheet: Fig. 1G
Bin Center (pA)	N2	∆AD (BJH966)	unc-11 mut. (BJH717)
10	0.0636005	0.0218935	0.0266022
11	0.135712	0.0484287	0.0580411
12	0.201187	0.074964	0.0937122
13	0.26467	0.104825	0.126965
14	0.323547	0.133347	0.163241
15	0.378167	0.162091	0.206167
16	0.425643	0.19158	0.242443
17	0.470386	0.21752	0.269045
18	0.512904	0.242442	0.308343
19	0.551673	0.2692	0.341596
20	0.58564	0.293998	0.361548
21	0.61785	0.317629	0.397219
22	0.648421	0.340565	0.423821
23	0.676375	0.36298	0.446796
24	0.702339	0.384774	0.473398
25	0.726233	0.405923	0.496372
26	0.747628	0.426674	0.522975
27	0.768321	0.445664	0.5526
28	0.786319	0.464479	0.572551
29	0.801937	0.483344	0.591898
30	0.817632	0.501514	0.606409
31	0.831687	0.517351	0.629988
32	0.844532	0.533436	0.653567
33	0.856987	0.549968	0.665659
34	0.868582	0.565035	0.680169
35	0.877992	0.580028	0.692261
36	0.889119	0.593804	0.710399
37	0.898958	0.607879	0.724909
38	0.907664	0.621159	0.734583
39	0.915512	0.633868	0.743652
40	0.922383	0.646627	0.756348
41	0.92824	0.6573	0.767231
42	0.934291	0.669141	0.778114
43	0.93925	0.680633	0.787787
44	0.944247	0.691133	0.796856
45	0.948425	0.701187	0.807134
46	0.952251	0.710942	0.820435
47	0.956155	0.720697	0.832527
48	0.959708	0.729509	0.840387
49	0.96287	0.738867	0.85006
50	0.965447	0.747456	0.85792
51	0.967634	0.756243	0.868198
52	0.969781	0.76436	0.874244
53	0.971733	0.772005	0.882709
54	0.973685	0.779526	0.886941
55	0.975442	0.786303	0.891173
56	0.977277	0.793477	0.897219
57	0.979112	0.800179	0.90266
58	0.980362	0.806682	0.906288
59	0.981533	0.812962	0.912938
60	0.982665	0.818547	0.917171
61	0.983953	0.824331	0.920193
62	0.98532	0.830264	0.923821
63	0.986218	0.835725	0.927449
64	0.987272	0.841831	0.933495
65	0.988482	0.846373	0.937727
66	0.98938	0.851884	0.940145
67	0.990005	0.856973	0.94075
68	0.990825	0.862334	0.943773
69	0.991293	0.866579	0.944982
70	0.992035	0.8707	0.9474
71	0.992465	0.874597	0.951028
72	0.993011	0.877675	0.951632
73	0.993246	0.881448	0.955865
74	0.993597	0.885295	0.958283
75	0.994144	0.889465	0.960701
76	0.994573	0.893164	0.962515
77	0.995003	0.896912	0.963724
78	0.99551	0.900139	0.967352
79	0.995705	0.904011	0.967956
80	0.995783	0.906791	0.968561
81	0.99594	0.909621	0.969166
82	0.996057	0.91265	0.970979
83	0.996135	0.915281	0.973398
84	0.996447	0.917713	0.974607
85	0.996603	0.920071	0.976421
86	0.996838	0.922628	0.97763
87	0.997033	0.925011	0.978839
88	0.997189	0.927394	0.978839
89	0.997423	0.929802	0.980048
90	0.997501	0.932185	0.981258
91	0.997696	0.934071	0.982467
92	0.997696	0.936281	0.984281
93	0.997775	0.938341	0.98549
94	0.998009	0.940823	0.986699
95	0.998009	0.942759	0.987303
96	0.998048	0.944671	0.987303
97	0.998126	0.946433	0.987303
98	0.998165	0.948493	0.988513
99	0.998204	0.949809	0.989722
100	0.998282	0.950529	0.989722
101	0.998438	0.953929	0.99214
102	0.998438	0.953929	0.99214
103	0.998594	0.955245	0.99214
104	0.998634	0.95661	0.99214
105	0.998751	0.959465	0.99214
106	0.998751	0.959465	0.99214
107	0.99879	0.960706	0.992745
108	0.99879	0.962146	0.993349
109	0.998868	0.96438	0.993349
110	0.998868	0.96438	0.993349
111	0.998907	0.965571	0.993349
112	0.999024	0.966887	0.994559
113	0.999024	0.968674	0.994559
114	0.999024	0.968674	0.994559
115	0.999024	0.969766	0.994559
116	0.999063	0.970958	0.994559
117	0.999063	0.972	0.994559
118	0.999141	0.973341	0.994559
119	0.999141	0.97416	0.995163
120	0.999141	0.976369	0.995163
121	0.999141	0.97694	0.995163
122	0.99918	0.97756	0.995163
123	0.99918	0.97756	0.995163
124	0.999219	0.978603	0.995163
125	0.999258	0.979397	0.995163
126	0.999297	0.980192	0.995768
127	0.999297	0.980837	0.995768
128	0.999297	0.981557	0.996372
129	0.999297	0.982227	0.996372
130	0.999297	0.982823	0.996372
131	0.999297	0.983369	0.996372
132	0.999297	0.984039	0.996372
133	0.999297	0.984709	0.996372
134	0.999297	0.985057	0.996977
135	0.999297	0.985454	0.996977
136	0.999297	0.98595	0.996977
137	0.999297	0.986546	0.996977
138	0.999297	0.987117	0.997582
139	0.999297	0.987539	0.997582
140	0.999297	0.987911	0.997582
141	0.999297	0.988309	0.998186
142	0.999336	0.988681	0.998186
143	0.999336	0.988929	0.998186
144	0.999336	0.989302	0.998186
145	0.999336	0.989624	0.998791
146	0.999375	0.989848	0.998791
147	0.999414	0.990121	0.998791
148	0.999414	0.990592	0.998791
149	0.999492	0.990816	0.998791
150	0.999492	0.991188	0.998791
151	0.999492	0.991436	0.998791
152	0.999492	0.991684	0.998791
153	0.999492	0.991908	0.998791
154	0.999492	0.992106	0.998791
155	0.999492	0.992181	0.998791
156	0.999492	0.992355	0.998791
157	0.999492	0.992603	0.998791
158	0.999492	0.992777	0.998791
159	0.999492	0.993025	0.998791
160	0.999492	0.993199	0.998791
161	0.999492	0.993447	0.998791
162	0.999492	0.99367	0.998791
163	0.999492	0.993943	0.999395
164	0.999492	0.994291	0.999395
165	0.999492	0.994415	0.999395
166	0.999492	0.994465	0.999395
167	0.999492	0.994663	0.999395
168	0.999492	0.994812	0.999395
169	0.999492	0.995085	0.999395
170	0.999492	0.995259	0.999395
171	0.999492	0.995557	0.999395
172	0.999492	0.995706	0.999395
173	0.999492	0.995805	0.999395
174	0.999492	0.995929	0.999395
175	0.999492	0.996078	0.999395
176	0.999492	0.996153	0.999395
177	0.999532	0.996326	0.999395
178	0.999532	0.996475	0.999395
179	0.999532	0.99655	0.999395
180	0.999532	0.996624	0.999395
181	0.999532	0.996674	0.999395
182	0.999532	0.996773	0.999395
183	0.999532	0.996897	0.999395
184	0.999532	0.996897	0.999395
185	0.999532	0.996922	0.999395
186	0.999532	0.996996	0.999395
187	0.999532	0.997121	0.999395
188	0.999532	0.99722	0.999395
189	0.999532	0.997294	0.999395
190	0.999532	0.997344	0.999395
191	0.999532	0.997394	0.999395
192	0.999532	0.997493	0.999395
193	0.999532	0.997543	0.999395
194	0.999532	0.997642	0.999395
195	0.999532	0.997692	0.999395
196	0.999532	0.997741	0.999395
197	0.999532	0.997741	0.999395
198	0.999532	0.997816	0.999395
199	0.999532	0.997915	0.999395
200	0.999532	0.997915	0.999395
