# Supplementary material for: Endocytic protein AP180 assembly domain regulates synaptic vesicle size and release in Caenorhabditis elegans
Source: PLoS Biol. 2026 Feb 6;24(2):e3003643. doi: 10.1371/journal.pbio.3003643 (PMC12893657; doi:10.1371/journal.pbio.3003643)
Supplement: S2 Data — (XLSX) [file pbio.3003643.s010.xlsx]

## Sheet: Fig. 2B
	N2		unc11 (pek217) (BJH717)
Time	Mean	SEM	Mean	SEM
0.2	-0.0699937	0.0422943	-0.00833065	0.0744537
0.4	-0.00476801	0.032169	0.128393	0.0602218
0.6	0.00584706	0.0246488	0.055	0.0515831
0.8	-0.00548118	0.0318348	-0.0319328	0.0535047
1	0.011545	0.0330362	0.0163744	0.0505115
1.2	-0.00387049	0.0293637	0.0453303	0.0533581
1.4	0.0090137	0.0328431	0.0427199	0.0401247
1.6	0.0177045	0.0317136	0.0436057	0.0617215
1.8	-0.0176679	0.0362794	0.0543639	0.0450622
2	0.0208376	0.0379962	0.00336111	0.0635603
2.2	0.0479635	0.0298846	0.0659118	0.0556586
2.4	-0.0376259	0.034629	0.0523049	0.0508055
2.6	-0.0516255	0.0357505	0.0363691	0.0510114
2.8	-0.0301639	0.0308223	0.00347405	0.0598892
3	-0.0017895	0.0329722	-0.0193598	0.0538942
3.2	-0.028915	0.0325575	0.0792322	0.0490715
3.4	-0.058945	0.0322617	-0.00669154	0.0481797
3.6	-0.0188855	0.0323125	0.00186414	0.0546629
3.8	-0.0607226	0.0308432	-0.0299114	0.0565395
4	-0.0535102	0.0327441	0.0135054	0.0457849
4.2	-0.0175666	0.0290339	0.0234823	0.0545444
4.4	-0.00916198	0.0308756	-0.0186384	0.0522494
4.6	-0.0163873	0.0316748	0.0966046	0.0517564
4.8	0.0328932	0.0370652	-0.0620508	0.0425806
5	-0.00180459	0.0350123	0.0126256	0.0526877
5.2	-0.0036206	0.0328605	0.0378243	0.0476267
5.4	-0.0197279	0.0340092	0.134196	0.0547169
5.6	-0.0275778	0.0274139	0.120157	0.0507944
5.8	-0.0199281	0.0359052	0.012223	0.0564943
6	-0.0126784	0.0320593	0.0125094	0.0552026
6.2	-0.00502219	0.0354786	0.0111448	0.0539058
6.4	-0.026013	0.0269713	0.0668182	0.061573
6.6	-0.0614034	0.0352092	0.109285	0.0489913
6.8	-0.0144523	0.0313153	0.0981023	0.0473828
7	0.0128759	0.0331275	0.0527497	0.0571016
7.2	-0.020834	0.036159	-0.0108461	0.0653735
7.4	0.00497539	0.0345621	0.152908	0.0520484
7.6	-0.0322917	0.0382135	0.0441382	0.0565718
7.8	-0.00711097	0.0346641	0.07436	0.041302
8	0.0395983	0.0314577	0.0154858	0.0431069
8.2	-0.0445499	0.0337875	0.0458152	0.0515291
8.4	-0.0262416	0.0390586	0.0422141	0.0430403
8.6	-0.0555423	0.0338358	0.147984	0.0474504
8.8	-0.0551459	0.0321342	0.0306544	0.0515539
9	-0.0256743	0.0292468	-0.011989	0.0491957
9.2	-0.0506406	0.0276788	0.0540387	0.0422538
9.4	0.0197611	0.0372517	0.073085	0.0489508
9.6	-0.0627119	0.0348705	0.0312202	0.0472923
9.8	0.0161665	0.0365511	-0.0194792	0.0478832
10	-0.00367115	0.0360119	-0.0471331	0.0448189
10.2	-0.0218659	0.0335764	0.00420168	0.0426612
10.4	-0.0586655	0.030348	-0.0223257	0.0395775
10.6	-0.0220595	0.0279476	0.0190224	0.0397248
10.8	-0.0401301	0.0336815	-0.0976099	0.0470302
11	-0.0189904	0.0320366	-0.045174	0.0545651
11.2	0.00447927	0.0349972	-0.0441916	0.0402089
11.4	-0.045125	0.0336501	-0.0249435	0.0421731
11.6	0.0263364	0.0368958	0.0121837	0.0467543
11.8	-0.0618634	0.0350911	0.0309852	0.0470456
12	-0.0532987	0.0314039	-0.0343657	0.0559371
12.2	-0.0303733	0.0335468	-0.0486659	0.0605728
12.4	-0.067682	0.0314651	-0.00379709	0.0423361
12.6	-0.00654302	0.0316726	0.0778194	0.0458652
12.8	-0.0598228	0.0323254	0.0504541	0.0479246
13	-0.0380192	0.031573	-0.0297528	0.0512678
13.2	-0.0518116	0.0267559	-0.00718622	0.0496427
13.4	-0.087608	0.0276477	0.0232228	0.0377069
13.6	-0.0339125	0.0314903	0.0569583	0.0461986
13.8	-0.0366325	0.032421	0.0717772	0.0498623
14	-0.0636935	0.0384928	-0.0522791	0.0489664
14.2	-0.0118344	0.0343658	0.0147489	0.0443725
14.4	-0.0219428	0.0311514	0.0247837	0.0445883
14.6	-0.0303142	0.0304617	0.0862156	0.0477952
14.8	-0.0235097	0.0314427	0.00286775	0.0455381
15	-0.0678257	0.0304079	-0.0109438	0.0396692
15.2	-0.0586451	0.0322533	0.0527308	0.0468665
15.4	-0.0124401	0.0257956	-0.00645286	0.0417821
15.6	-0.00998383	0.0307247	-0.0121045	0.0416974
15.8	0.0234323	0.0332556	0.0321396	0.0500117
16	0.00361711	0.0308242	-0.00356929	0.0413502
16.2	0.0365784	0.0363469	0.0260617	0.038576
16.4	-0.0581835	0.0337981	-0.0334535	0.0437173
16.6	-0.0418882	0.0302686	0.0359637	0.0392401
16.8	-0.036043	0.0312637	0.0102586	0.0486451
17	-0.0388235	0.0311292	-0.101538	0.0485914
17.2	0.0301625	0.0298292	-0.0233001	0.0498143
17.4	-0.04364	0.0360812	0.0522834	0.0454413
17.6	0.00238601	0.0339998	-0.0048739	0.045369
17.8	-0.04405	0.028728	-0.0176052	0.0450858
18	-0.00353986	0.0337035	-0.126083	0.0501402
18.2	0.0338033	0.031608	-0.0273011	0.0474881
18.4	-0.049716	0.0357247	0.0656825	0.0318301
18.6	7.82165e-05	0.0291682	0.0496496	0.044061
18.8	0.0276804	0.0309751	0.0619889	0.0419241
19	0.0677648	0.0333313	0.0414635	0.0357714
19.2	0.0185009	0.0333068	-0.00116128	0.0484971
19.4	0.00756117	0.0315953	0.00862128	0.048732
19.6	-0.0352327	0.031266	-0.0136779	0.0574763
19.8	0.00240409	0.0322946	-0.0067019	0.0376563
20	0.00753206	0.0328998	0.0146543	0.0438151
20.2	-0.0275316	0.0311768	-0.0186377	0.0366088
20.4	0.00569621	0.0303933	-0.000887416	0.0545387
20.6	0.00180687	0.0261255	0.0626355	0.0419983
20.8	0.0190596	0.0369779	0.0299801	0.0507291
21	0.0200871	0.0311393	-0.0139144	0.0464668
21.2	-0.00669222	0.029762	0.0338571	0.0449235
21.4	0.028111	0.0268194	0.053539	0.0456882
21.6	0.0686588	0.0277266	0.0641747	0.0401177
21.8	0.0143622	0.0341326	0.0453252	0.0379184
22	0.0292149	0.0263597	0.0913278	0.0457691
22.2	0.0117285	0.0318672	0.118824	0.0521665
22.4	0.0252049	0.0303071	0.0124661	0.049604
22.6	0.0154916	0.0321442	0.0420823	0.0459764
22.8	0.0461574	0.0358999	0.015342	0.0400283
23	-0.00623465	0.0277335	-0.0426756	0.0414873
23.2	0.0638849	0.0281749	0.074828	0.0443924
23.4	-0.0236125	0.0311316	0.0488047	0.0419369
23.6	0.0377505	0.042426	0.0230703	0.0472673
23.8	0.022585	0.0271624	0.0925316	0.0419001
24	-0.0630074	0.0330109	0.0641314	0.0428292
24.2	0.024998	0.0326971	0.0162404	0.0392106
24.4	-0.00187998	0.0355019	0.0482246	0.0419266
24.6	0.0931143	0.0308635	0.0741193	0.0449507
24.8	0.0502519	0.036039	0.0397684	0.0460663
25	0.0155533	0.0321312	0.0341044	0.0434544
25.2	0.0467652	0.0356029	0.0703887	0.0386854
25.4	-0.0248698	0.034907	0.0509753	0.0421172
25.6	0.0404254	0.0299425	0.0189539	0.0382955
25.8	0.00122518	0.0259382	0.105196	0.0409779
26	0.0224459	0.0319545	-0.00703647	0.0401808
26.2	-0.00566013	0.0322483	0.0777577	0.0453599
26.4	-0.018832	0.0357509	0.0336214	0.0470042
26.6	-0.0149668	0.036988	-0.0291332	0.0351097
26.8	-0.0129427	0.0342078	-0.0254133	0.0441413
27	-0.0173944	0.0311727	-0.00434361	0.0481845
27.2	-0.00910054	0.0263738	-0.0649668	0.0458023
27.4	0.0426385	0.0411864	0.0120359	0.0353963
27.6	0.0385926	0.0342772	0.0106883	0.0337673
27.8	0.00832625	0.0292776	0.0831935	0.0487792
28	0.0326194	0.0297575	0.0206567	0.0355771
28.2	0.00230278	0.0247852	0.032234	0.0427102
28.4	-0.0625766	0.0250821	0.00785527	0.0364386
28.6	-0.0150603	0.0288741	-0.0171599	0.0402297
28.8	-0.0143932	0.0231583	0.041926	0.0401421
29	0.00926763	0.0214313	0.000427736	0.0335733
29.2	0.0119388	0.0263875	0.0811824	0.0510594
29.4	0.0692757	0.0266292	0.0443484	0.0468309
29.6	0.00887421	0.0296722	-0.0179317	0.0364406
29.8	-0.0141007	0.0293661	0.04589	0.0400772
30	0.00447168	0.0279934	0.0147636	0.0382027
30.2	-0.0280812	0.0280972	0.00182547	0.0534195
30.4	-0.00108348	0.0288139	0.0508505	0.0505863
30.6	-0.0249277	0.0322805	0.0335273	0.0465723
30.8	-0.0126716	0.0279381	0.0826959	0.0410342
31	0.0153564	0.0279128	0.0698431	0.0471711
31.2	0.0360531	0.0301797	0.104282	0.0462353
31.4	0.117233	0.037315	0.253327	0.0472737
31.6	0.178885	0.038124	0.223755	0.0539159
31.8	0.167998	0.0461744	0.25838	0.0459193
32	0.303725	0.0443975	0.324037	0.0620335
32.2	0.354442	0.0498339	0.276754	0.0443621
32.4	0.419007	0.0582656	0.402418	0.0591827
32.6	0.501522	0.059043	0.401245	0.0494919
32.8	0.493414	0.0613712	0.416098	0.0484685
33	0.595913	0.0606143	0.50396	0.0648654
33.2	0.58283	0.0679241	0.463758	0.0581671
33.4	0.723514	0.0705997	0.466703	0.0525178
33.6	0.707919	0.0696201	0.512907	0.065269
33.8	0.720028	0.069151	0.565637	0.0578934
34	0.784783	0.0708452	0.567411	0.0715947
34.2	0.852498	0.0767935	0.572296	0.069641
34.4	0.907046	0.0732764	0.614196	0.060383
34.6	0.824363	0.0616618	0.668812	0.0513084
34.8	0.895735	0.0652246	0.654283	0.0611677
35	0.865865	0.063192	0.676854	0.0617966
35.2	0.899126	0.0689448	0.683024	0.0609519
35.4	0.909605	0.0683372	0.68317	0.0680593
35.6	0.9166	0.075466	0.693746	0.0605253
35.8	0.928651	0.0634336	0.720655	0.0738888
36	1	0.065625	0.724433	0.0522213
36.2	0.944712	0.0650187	0.846412	0.0640996
36.4	0.884776	0.0611839	0.739345	0.0583396
36.6	0.852689	0.0682339	0.816723	0.07492
36.8	0.916078	0.0666537	0.836072	0.0742434
37	0.919389	0.0626131	0.868707	0.0697222
37.2	0.988374	0.069016	0.899491	0.0775131
37.4	0.910347	0.0704483	0.897464	0.0790125
37.6	0.924621	0.0721267	0.940781	0.0894261
37.8	0.890624	0.0637133	0.912766	0.0692149
38	0.87985	0.0643616	0.775866	0.0713236
38.2	0.966528	0.0633707	0.863313	0.0659403
38.4	0.885205	0.0692222	0.79488	0.0688654
38.6	0.877557	0.0675403	0.796551	0.069303
38.8	0.91621	0.0763964	0.835856	0.0642494
39	0.951106	0.0625562	0.939781	0.0848505
39.2	0.899078	0.0742335	0.959904	0.0687362
39.4	0.846428	0.0652691	0.797011	0.0719075
39.6	0.883901	0.0721728	0.909239	0.0820042
39.8	0.882928	0.0574215	0.895193	0.0853501
40	0.831708	0.0691526	1	0.0698701
40.2	0.830495	0.0690344	0.851572	0.0613647
40.4	0.900625	0.0623227	0.974355	0.0844802
40.6	0.841942	0.0693819	0.989991	0.0841735
40.8	0.859435	0.0696295	0.897606	0.0658933
41	0.799666	0.0650018	0.907212	0.0785439
41.2	0.879948	0.0697703	0.854054	0.0688777
41.4	0.778005	0.0677644	0.844168	0.0712014
41.6	0.741016	0.0654295	0.864705	0.0618417
41.8	0.775068	0.0635737	0.998344	0.0838497
42	0.732492	0.0580167	0.898354	0.0796462
42.2	0.738106	0.0539318	0.892796	0.0757356
42.4	0.627312	0.0635777	0.874702	0.0715464
42.6	0.706207	0.0637911	0.936234	0.0637207
42.8	0.673141	0.0586061	0.847837	0.053746
43	0.717372	0.0580587	0.816741	0.0606093
43.2	0.723353	0.0562213	0.836746	0.0591862
43.4	0.722605	0.0549254	0.917478	0.0664693
43.6	0.629584	0.0566675	0.805607	0.0618341
43.8	0.58198	0.0593599	0.917105	0.0604632
44	0.60771	0.0617031	0.849116	0.0704931
44.2	0.632215	0.05556	0.822226	0.0587631
44.4	0.620886	0.0565963	0.749757	0.0661996
44.6	0.582136	0.0572954	0.795158	0.0680478
44.8	0.625466	0.0594675	0.707304	0.0671243
45	0.589195	0.0485034	0.710703	0.0573387
45.2	0.577892	0.0564781	0.837674	0.0722777
45.4	0.541598	0.0612367	0.809845	0.049911
45.6	0.49622	0.050411	0.714389	0.0684494
45.8	0.512889	0.0509076	0.877468	0.0710252
46	0.516916	0.0607766	0.815177	0.0807116
46.2	0.608366	0.0505478	0.825705	0.0627907
46.4	0.549019	0.0524609	0.848718	0.0522633
46.6	0.541853	0.0460466	0.77462	0.0501041
46.8	0.568486	0.0554516	0.771979	0.0847815
47	0.536132	0.0497562	0.785128	0.0717446
47.2	0.539472	0.0539544	0.672544	0.0612515
47.4	0.549048	0.0540328	0.814432	0.0687498
47.6	0.473738	0.0593593	0.831725	0.074767
47.8	0.528552	0.0557312	0.737859	0.0638773
48	0.539375	0.0517173	0.700889	0.0657052
48.2	0.535596	0.0525733	0.70808	0.0636154
48.4	0.484414	0.0449845	0.725894	0.0794868
48.6	0.501112	0.0444144	0.732598	0.0550218
48.8	0.479498	0.0471227	0.655725	0.0605627
49	0.380985	0.0502812	0.733799	0.0540009
49.2	0.387863	0.0475817	0.725539	0.0582557
49.4	0.390197	0.0483688	0.715753	0.0763363
49.6	0.486624	0.0499941	0.824488	0.0792849
49.8	0.469414	0.0528699	0.649358	0.0586842
50	0.447025	0.0420084	0.620785	0.0527302
50.2	0.363169	0.0428767	0.71875	0.0579328
50.4	0.480132	0.042992	0.689853	0.0530264
50.6	0.473681	0.0527895	0.720084	0.0613538
50.8	0.400026	0.0522989	0.736035	0.0465624
51	0.391764	0.0504549	0.683011	0.0578857
51.2	0.398164	0.0481566	0.727669	0.0699398
51.4	0.331058	0.0503776	0.645371	0.0627867
51.6	0.40789	0.0513602	0.759656	0.0748445
51.8	0.393249	0.047996	0.690942	0.0518348
52	0.360274	0.0467647	0.606227	0.0531699
52.2	0.419532	0.048447	0.695303	0.0696754
52.4	0.393266	0.0387738	0.682579	0.0603512
52.6	0.393048	0.0466271	0.646654	0.0585634
52.8	0.373751	0.0461879	0.756141	0.0568888
53	0.363721	0.0446881	0.661446	0.0597147
53.2	0.354548	0.0496236	0.604886	0.0617713
53.4	0.39658	0.0436183	0.672236	0.0566246
53.6	0.363493	0.0503157	0.663527	0.0519125
53.8	0.369006	0.0496141	0.600002	0.0534802
54	0.333569	0.0450364	0.643352	0.0615844
54.2	0.368608	0.0448254	0.651949	0.0613066
54.4	0.336113	0.0459991	0.655639	0.0563825
54.6	0.299692	0.041198	0.736812	0.0811031
54.8	0.2369	0.0443171	0.632199	0.0654124
55	0.319732	0.0420851	0.598277	0.0651111
55.2	0.29311	0.0506437	0.623441	0.050237
55.4	0.27457	0.0487422	0.707987	0.0741274
55.6	0.286275	0.0429622	0.554911	0.0525276
55.8	0.264263	0.0399395	0.558795	0.0539139
56	0.314908	0.0406313	0.653108	0.0539041
56.2	0.286775	0.0471605	0.615498	0.0622538
56.4	0.243011	0.037403	0.645102	0.0783238
56.6	0.313591	0.0444436	0.64424	0.0572463
56.8	0.303823	0.0380485	0.542007	0.0564825
57	0.24734	0.0427982	0.614996	0.0844734
57.2	0.298598	0.0437373	0.659988	0.0578796
57.4	0.287186	0.0429601	0.569598	0.0499593
57.6	0.289769	0.0448292	0.514514	0.0652466
57.8	0.207878	0.0439714	0.598672	0.062159
58	0.24248	0.0464415	0.521437	0.0684514
58.2	0.23993	0.0436495	0.473912	0.0584924
58.4	0.272558	0.0404569	0.52607	0.0545529
58.6	0.266611	0.0419591	0.451407	0.0498329
58.8	0.224258	0.0407275	0.525724	0.0507706
59	0.220406	0.0411674	0.535745	0.0702404
59.2	0.203921	0.0424681	0.524947	0.0722257
59.4	0.211963	0.0426907	0.509707	0.0525548
59.6	0.22986	0.0422467	0.599602	0.0684854
59.8	0.252698	0.040293	0.544545	0.0735766
60	0.259049	0.0441969	0.512134	0.0725189
60.2	0.197433	0.0381267	0.49802	0.0539753
60.4	0.23259	0.0424454	0.55936	0.0577386
60.6	0.2764	0.0370903	0.605322	0.0591054
60.8	0.256393	0.0411678	0.487836	0.0691881
61	0.25259	0.0413746	0.571897	0.0783624
61.2	0.218677	0.0447077	0.431521	0.0562286
61.4	0.168359	0.0410839	0.520491	0.0629282
61.6	0.239418	0.0383778	0.554567	0.068075
61.8	0.150082	0.0378843	0.523224	0.057505
62	0.210309	0.0328243	0.468436	0.0668311
62.2	0.213895	0.040974	0.50906	0.0481148
62.4	0.202633	0.0370752	0.498632	0.0556768
62.6	0.221095	0.0410729	0.484319	0.0505425
62.8	0.209404	0.041249	0.562919	0.0557043
63	0.232354	0.0461394	0.546078	0.0786307
63.2	0.198929	0.0408079	0.553301	0.0750141
63.4	0.198789	0.0428096	0.543637	0.0681326
63.6	0.177581	0.0402156	0.486976	0.0637164
63.8	0.0936926	0.0366534	0.474686	0.0588531
64	0.144815	0.0474583	0.449897	0.0531184
64.2	0.206543	0.0431457	0.498494	0.0834181
64.4	0.116041	0.0355448	0.421656	0.0498095
64.6	0.167986	0.0398825	0.523264	0.061721
64.8	0.207516	0.0347596	0.546165	0.0606549
65	0.179233	0.0404919	0.463927	0.050283
65.2	0.200572	0.0351318	0.489098	0.0555982
65.4	0.220972	0.0379216	0.451731	0.0557121
65.6	0.219114	0.0363297	0.421129	0.0548477
65.8	0.231659	0.0385333	0.558409	0.0753747
66	0.255057	0.0363161	0.476748	0.0655667
66.2	0.258442	0.0440323	0.451477	0.0542617
66.4	0.207393	0.03459	0.396498	0.0567247
66.6	0.171589	0.0325472	0.461378	0.0535173
66.8	0.189289	0.0433361	0.575941	0.0659633
67	0.176441	0.0434193	0.435615	0.0618175
67.2	0.231767	0.0384001	0.475975	0.0577119
67.4	0.158922	0.0423152	0.392453	0.0475473
67.6	0.201505	0.0430645	0.525125	0.0534935
67.8	0.179662	0.042214	0.492564	0.0782361
68	0.206254	0.0437313	0.438678	0.0527648
68.2	0.229714	0.0434263	0.555683	0.0753691
68.4	0.202957	0.0396867	0.426784	0.0568852
68.6	0.15775	0.0390172	0.444737	0.0601461
68.8	0.163681	0.0416106	0.480402	0.068347
69	0.230379	0.0457745	0.380519	0.053717
69.2	0.166648	0.0358384	0.52753	0.0576979
69.4	0.18729	0.0432495	0.47519	0.0664007
69.6	0.187112	0.0362656	0.422136	0.0525077
69.8	0.131951	0.0432348	0.370209	0.0526474
70	0.149114	0.0419924	0.42258	0.0563736
70.2	0.116664	0.0361203	0.464459	0.0546785
70.4	0.140752	0.0356302	0.53826	0.058786
70.6	0.0910122	0.0393919	0.412347	0.0628644
70.8	0.191684	0.0427552	0.475005	0.0599228
71	0.243207	0.0428431	0.467471	0.0665108
71.2	0.122215	0.0473852	0.380808	0.0586907
71.4	0.190413	0.0349663	0.389257	0.0615887
71.6	0.199407	0.0379469	0.505836	0.0599438
71.8	0.165927	0.0364603	0.437662	0.062952
72	0.114536	0.0387261	0.404035	0.0521847
72.2	0.17903	0.0407617	0.425662	0.0499283
72.4	0.119064	0.0389846	0.403312	0.0633782
72.6	0.150457	0.0415721	0.426453	0.0604058
72.8	0.156412	0.0394375	0.4718	0.0672713
73	0.124653	0.0453006	0.411561	0.0610807
73.2	0.175134	0.0420989	0.414402	0.055667
73.4	0.164031	0.0410701	0.36877	0.0638257
73.6	0.122317	0.0394183	0.519004	0.0683147
73.8	0.15335	0.0417921	0.379569	0.0578169
74	0.127026	0.0400552	0.391346	0.0612868
74.2	0.146779	0.0407763	0.33508	0.0598762
74.4	0.17039	0.0409144	0.323917	0.0573965
74.6	0.171781	0.0382833	0.44055	0.0504287
74.8	0.160727	0.0418508	0.430256	0.0630249
75	0.17981	0.0422475	0.37479	0.054614
75.2	0.170059	0.0406353	0.449204	0.068417
75.4	0.141538	0.0382487	0.371279	0.057876
75.6	0.177979	0.0377214	0.355298	0.0581572
75.8	0.198533	0.0396881	0.356494	0.0609524
76	0.168802	0.0372482	0.47955	0.0744318
76.2	0.171626	0.039375	0.346053	0.0563704
76.4	0.130788	0.0404171	0.304718	0.0554059
76.6	0.161022	0.0376678	0.341332	0.0491027
76.8	0.103564	0.0377294	0.371821	0.0545247
77	0.163491	0.0441366	0.316987	0.0517013
77.2	0.1633	0.0376727	0.235872	0.0587818
77.4	0.198903	0.0420386	0.432473	0.0794785
77.6	0.140085	0.0361412	0.459589	0.0694864
77.8	0.135661	0.0397074	0.455735	0.0641071
78	0.181684	0.0440106	0.38836	0.0526631
78.2	0.196037	0.0433513	0.36383	0.0585039
78.4	0.165962	0.0417459	0.368942	0.0539812
78.6	0.106446	0.037615	0.336167	0.0532812
78.8	0.200557	0.0371018	0.466235	0.0858751
79	0.159419	0.0393111	0.367004	0.0575042
79.2	0.210199	0.0351593	0.38445	0.0630488
79.4	0.146101	0.0401008	0.392162	0.0743737
79.6	0.127872	0.0413763	0.388473	0.0529521
79.8	0.185098	0.0405486	0.353223	0.0614029
80	0.159812	0.0364944	0.408144	0.0434698
80.2	0.116855	0.0441607	0.292804	0.0457541
80.4	0.157075	0.0363329	0.445692	0.0484608
80.6	0.091811	0.042461	0.449812	0.0591032
80.8	0.101639	0.0386936	0.299261	0.0530797
81	0.143542	0.0398657	0.280598	0.0536449
81.2	0.0661043	0.0412396	0.349296	0.0537912
81.4	0.135182	0.0406393	0.392913	0.0524472
81.6	0.133789	0.0404528	0.326958	0.055746
81.8	0.121643	0.0414081	0.4205	0.0471201
82	0.109089	0.0478807	0.381401	0.0529182
82.2	0.125062	0.0429017	0.372636	0.0553738
82.4	0.125341	0.0406204	0.325619	0.0613358
82.6	0.118603	0.0423443	0.311234	0.0505583
82.8	0.129679	0.042637	0.366651	0.0623595
83	0.0744198	0.0389145	0.373926	0.0629961
83.2	0.0861789	0.0329505	0.273886	0.0618552
83.4	0.0458746	0.0419274	0.390384	0.050618
83.6	0.134954	0.0424929	0.315783	0.0697106
83.8	0.0892931	0.0369092	0.361015	0.0640559
84	0.0681469	0.0353367	0.426346	0.0734362
84.2	0.119437	0.0394281	0.377023	0.0831425
84.4	0.1091	0.0397621	0.279649	0.0554307
84.6	0.135487	0.0358869	0.305351	0.0531053
84.8	0.140078	0.035996	0.236188	0.0588308
85	0.116151	0.0392171	0.330109	0.0739924
85.2	0.121712	0.0394899	0.325047	0.0713712
85.4	0.103796	0.0384791	0.33149	0.0740652
85.6	0.133276	0.0446763	0.265936	0.0518681
85.8	0.099828	0.0444606	0.27511	0.0532165
86	0.12338	0.0426912	0.280366	0.0527448
86.2	0.0948507	0.0410828	0.314279	0.0650487
86.4	0.118472	0.0456408	0.276721	0.0517888
86.6	0.113438	0.0395889	0.32486	0.0626749
86.8	0.106605	0.0418402	0.240778	0.0513872
87	0.192606	0.0363523	0.268318	0.0567889
87.2	0.093494	0.0389833	0.240998	0.0528925
87.4	0.0577963	0.0403243	0.271524	0.0552558
87.6	0.0631197	0.0424862	0.205505	0.0595013
87.8	0.0807711	0.0412707	0.285862	0.0677758
88	0.0576717	0.0398282	0.295591	0.0700265
88.2	0.0815453	0.0400447	0.266339	0.065786
88.4	0.142696	0.0368243	0.263381	0.067015
88.6	0.0886424	0.0420745	0.256421	0.0648745
88.8	0.0670266	0.0422951	0.288589	0.0680074
89	0.0944479	0.0355394	0.270201	0.0573056
89.2	0.121766	0.0384487	0.253529	0.0549435
89.4	0.0925856	0.0387314	0.320186	0.0649408
89.6	0.0718797	0.0392338	0.270774	0.0626649
89.8	0.0798628	0.0344889	0.333792	0.0703865
90	0.060143	0.0383249	0.254023	0.067778
90.2	0.0999876	0.042588	0.342088	0.0671274
90.4	0.0831438	0.0370789	0.31705	0.0574428
90.6	0.0229	0.0327328	0.310478	0.0699663
90.8	0.0655067	0.0428684	0.324019	0.0686083
91	0.0347425	0.0346721	0.371174	0.0757753
91.2	0.0830003	0.0381828	0.291098	0.0765133
91.4	0.12801	0.0395913	0.308194	0.0662765
91.6	0.115637	0.0364405	0.271892	0.0697308
91.8	0.0387309	0.0380749	0.402714	0.0731291
92	0.0648437	0.0367069	0.324215	0.068669
92.2	0.0941077	0.0343441	0.259763	0.0520644
92.4	0.0966356	0.0320855	0.237346	0.0471425
92.6	0.0956644	0.0367111	0.207902	0.0505445
92.8	0.0669209	0.0373274	0.241457	0.0554764
93	0.068149	0.0326557	0.339148	0.0790406
93.2	0.03126	0.0455879	0.273971	0.0765171
93.4	0.06195	0.0378586	0.263029	0.0546751
93.6	-0.00248306	0.0416769	0.32314	0.0768438
93.8	-0.00194646	0.0390848	0.349306	0.0685268
94	0.065541	0.0368509	0.22864	0.0541269
94.2	0.0725892	0.0360681	0.3503	0.0633206
94.4	0.0151703	0.0379632	0.309987	0.0663476
94.6	0.0306005	0.0380796	0.291827	0.0698668
94.8	0.0900491	0.036047	0.220015	0.0573729
95	0.0561035	0.0408798	0.302713	0.0962336
95.2	0.098343	0.0338413	0.291495	0.0824015
95.4	0.0509165	0.0371008	0.226065	0.0561875
95.6	0.0233372	0.0323572	0.214184	0.0534503
95.8	0.0410184	0.0397881	0.20133	0.0531112
96	0.0595708	0.0416511	0.207009	0.0724695
96.2	0.0577026	0.0362788	0.269596	0.0613521
96.4	0.0650508	0.0419365	0.254256	0.0746159
96.6	0.0699765	0.0396737	0.243117	0.0603103
96.8	0.015637	0.0381515	0.213002	0.0584353
97	0.08505	0.0318791	0.12388	0.0565471
97.2	0.0990903	0.04112	0.354341	0.0657201
97.4	0.0598239	0.0400478	0.314369	0.0699139
97.6	0.0354963	0.0313646	0.201028	0.0537357
97.8	0.0984323	0.034933	0.330819	0.0770197
98	0.109108	0.0316423	0.29137	0.0686784
98.2	0.0576798	0.0362569	0.325707	0.0721664
98.4	0.0723951	0.0322453	0.178653	0.0687455
98.6	0.0609699	0.0371952	0.283634	0.071351
98.8	0.047503	0.0314246	0.176021	0.0535228
99	0.0389968	0.0326282	0.149528	0.0544161
99.2	0.0243687	0.0370241	0.270354	0.0714354
99.4	0.0373152	0.0401764	0.171817	0.0711604
99.6	0.0434915	0.0365798	0.262427	0.0702783
99.8	0.0406274	0.0409962	0.111912	0.0682143
100	0.0223668	0.0300972	0.0925132	0.0746815

## Sheet: Fig. 2C left
	N2		FL (BJH2461)
Time	Mean	SEM	Mean	SEM
0.2	-0.0699937	0.0422943	-0.0751395	0.0472419
0.4	-0.00476801	0.032169	0.00535641	0.0405539
0.6	0.00584706	0.0246488	0.00571387	0.0473427
0.8	-0.00548118	0.0318348	0.0115341	0.0461087
1	0.011545	0.0330362	0.0185892	0.0427349
1.2	-0.00387049	0.0293637	0.000905565	0.040685
1.4	0.0090137	0.0328431	-0.0247554	0.0488112
1.6	0.0177045	0.0317136	0.020017	0.0478047
1.8	-0.0176679	0.0362794	-0.010984	0.0497777
2	0.0208376	0.0379962	-0.00529215	0.0580021
2.2	0.0479635	0.0298846	0.0508601	0.0465192
2.4	-0.0376259	0.034629	0.0102617	0.043689
2.6	-0.0516255	0.0357505	-0.016395	0.0539969
2.8	-0.0301639	0.0308223	0.0343305	0.0472286
3	-0.0017895	0.0329722	0.0313041	0.0428436
3.2	-0.028915	0.0325575	0.0584547	0.0567362
3.4	-0.058945	0.0322617	-0.0580725	0.0492672
3.6	-0.0188855	0.0323125	-0.0140585	0.0571153
3.8	-0.0607226	0.0308432	-0.0874087	0.0507723
4	-0.0535102	0.0327441	0.0538426	0.0402072
4.2	-0.0175666	0.0290339	0.0609511	0.0553954
4.4	-0.00916198	0.0308756	-0.0530149	0.0385357
4.6	-0.0163873	0.0316748	-0.0556689	0.0484975
4.8	0.0328932	0.0370652	0.00859753	0.0570612
5	-0.00180459	0.0350123	-0.0233205	0.0386744
5.2	-0.0036206	0.0328605	-0.0481495	0.0360425
5.4	-0.0197279	0.0340092	-0.0827602	0.0554906
5.6	-0.0275778	0.0274139	-0.0120197	0.0526703
5.8	-0.0199281	0.0359052	-0.0312649	0.0449343
6	-0.0126784	0.0320593	-0.0406624	0.0442703
6.2	-0.00502219	0.0354786	0.0575414	0.0390713
6.4	-0.026013	0.0269713	-0.0273522	0.0487357
6.6	-0.0614034	0.0352092	-0.0105988	0.0432237
6.8	-0.0144523	0.0313153	0.114667	0.0424993
7	0.0128759	0.0331275	-0.0445298	0.0498363
7.2	-0.020834	0.036159	0.00198451	0.0605971
7.4	0.00497539	0.0345621	0.0441934	0.0476246
7.6	-0.0322917	0.0382135	-0.0703337	0.0421757
7.8	-0.00711097	0.0346641	0.0405708	0.0622521
8	0.0395983	0.0314577	-0.00480661	0.0427352
8.2	-0.0445499	0.0337875	0.0282609	0.0423806
8.4	-0.0262416	0.0390586	-0.0484814	0.045863
8.6	-0.0555423	0.0338358	0.0647082	0.0450183
8.8	-0.0551459	0.0321342	0.00548602	0.0483165
9	-0.0256743	0.0292468	0.0836065	0.0578058
9.2	-0.0506406	0.0276788	0.108268	0.0513972
9.4	0.0197611	0.0372517	0.0308101	0.0489854
9.6	-0.0627119	0.0348705	-0.00331397	0.0414916
9.8	0.0161665	0.0365511	0.0347268	0.0549512
10	-0.00367115	0.0360119	0.0214308	0.0433171
10.2	-0.0218659	0.0335764	0.0101547	0.0498789
10.4	-0.0586655	0.030348	-0.00328532	0.0447625
10.6	-0.0220595	0.0279476	0.0559025	0.0462986
10.8	-0.0401301	0.0336815	-0.0017688	0.0450051
11	-0.0189904	0.0320366	0.0641184	0.0389437
11.2	0.00447927	0.0349972	0.0786122	0.0384453
11.4	-0.045125	0.0336501	0.0262709	0.050974
11.6	0.0263364	0.0368958	-0.00577695	0.0471358
11.8	-0.0618634	0.0350911	0.0592526	0.042468
12	-0.0532987	0.0314039	0.0808498	0.0500374
12.2	-0.0303733	0.0335468	-0.0157817	0.0371897
12.4	-0.067682	0.0314651	0.0307119	0.0401406
12.6	-0.00654302	0.0316726	0.0597935	0.0526609
12.8	-0.0598228	0.0323254	0.0375257	0.0482539
13	-0.0380192	0.031573	0.0915638	0.0437507
13.2	-0.0518116	0.0267559	0.0287785	0.0441611
13.4	-0.087608	0.0276477	0.033527	0.0603875
13.6	-0.0339125	0.0314903	0.0757446	0.0436146
13.8	-0.0366325	0.032421	0.0423306	0.0487067
14	-0.0636935	0.0384928	-0.0110364	0.0440446
14.2	-0.0118344	0.0343658	0.0930865	0.0414803
14.4	-0.0219428	0.0311514	0.0574332	0.044483
14.6	-0.0303142	0.0304617	0.0900401	0.0354902
14.8	-0.0235097	0.0314427	0.0173484	0.0583912
15	-0.0678257	0.0304079	0.0648044	0.0447031
15.2	-0.0586451	0.0322533	0.0671621	0.04315
15.4	-0.0124401	0.0257956	0.102302	0.0469644
15.6	-0.00998383	0.0307247	0.0489736	0.0564952
15.8	0.0234323	0.0332556	0.0118967	0.0452642
16	0.00361711	0.0308242	0.0353209	0.0465394
16.2	0.0365784	0.0363469	0.121134	0.0547681
16.4	-0.0581835	0.0337981	0.0214015	0.0458558
16.6	-0.0418882	0.0302686	0.0514752	0.0526525
16.8	-0.036043	0.0312637	0.0458448	0.0526506
17	-0.0388235	0.0311292	0.0184737	0.0560179
17.2	0.0301625	0.0298292	0.0447311	0.0546945
17.4	-0.04364	0.0360812	0.0511193	0.0461944
17.6	0.00238601	0.0339998	0.0243139	0.0442875
17.8	-0.04405	0.028728	0.0432975	0.0486878
18	-0.00353986	0.0337035	0.0381076	0.0575681
18.2	0.0338033	0.031608	0.096804	0.0507858
18.4	-0.049716	0.0357247	0.00186309	0.0447007
18.6	7.82165e-05	0.0291682	0.0926786	0.0480605
18.8	0.0276804	0.0309751	0.0265703	0.0367779
19	0.0677648	0.0333313	0.0343487	0.0416923
19.2	0.0185009	0.0333068	0.121291	0.0580625
19.4	0.00756117	0.0315953	0.0531036	0.0433631
19.6	-0.0352327	0.031266	0.081187	0.0510499
19.8	0.00240409	0.0322946	0.0843729	0.0464708
20	0.00753206	0.0328998	0.0789699	0.0524755
20.2	-0.0275316	0.0311768	0.0523798	0.0441238
20.4	0.00569621	0.0303933	0.0239091	0.0527132
20.6	0.00180687	0.0261255	0.0108507	0.0519811
20.8	0.0190596	0.0369779	-0.00627823	0.0517137
21	0.0200871	0.0311393	-0.0080084	0.0564146
21.2	-0.00669222	0.029762	-0.0657213	0.0524754
21.4	0.028111	0.0268194	0.00802327	0.0515961
21.6	0.0686588	0.0277266	0.00172638	0.0569971
21.8	0.0143622	0.0341326	-0.0592509	0.0419328
22	0.0292149	0.0263597	0.0331744	0.0561664
22.2	0.0117285	0.0318672	0.0743524	0.0471931
22.4	0.0252049	0.0303071	0.0621625	0.0449814
22.6	0.0154916	0.0321442	-0.0200193	0.0537838
22.8	0.0461574	0.0358999	0.0941114	0.057273
23	-0.00623465	0.0277335	0.0796844	0.0550868
23.2	0.0638849	0.0281749	0.0826996	0.0487717
23.4	-0.0236125	0.0311316	0.0310264	0.0471401
23.6	0.0377505	0.042426	0.0204159	0.0499011
23.8	0.022585	0.0271624	0.0298784	0.0428684
24	-0.0630074	0.0330109	0.0310642	0.0495558
24.2	0.024998	0.0326971	0.074533	0.0493491
24.4	-0.00187998	0.0355019	0.0743818	0.0505691
24.6	0.0931143	0.0308635	-0.000159603	0.0488807
24.8	0.0502519	0.036039	0.0183888	0.0512315
25	0.0155533	0.0321312	0.0867934	0.043085
25.2	0.0467652	0.0356029	0.0229231	0.0515706
25.4	-0.0248698	0.034907	-0.0153768	0.0512624
25.6	0.0404254	0.0299425	-0.0137526	0.0430987
25.8	0.00122518	0.0259382	-0.0158523	0.0483623
26	0.0224459	0.0319545	0.0524431	0.0575984
26.2	-0.00566013	0.0322483	0.0572824	0.0486786
26.4	-0.018832	0.0357509	-0.0500829	0.0426448
26.6	-0.0149668	0.036988	-0.0614449	0.0518302
26.8	-0.0129427	0.0342078	-0.0248274	0.0448399
27	-0.0173944	0.0311727	-0.0412392	0.0497018
27.2	-0.00910054	0.0263738	0.00197546	0.0390489
27.4	0.0426385	0.0411864	0.0480276	0.0470265
27.6	0.0385926	0.0342772	0.064206	0.0443343
27.8	0.00832625	0.0292776	0.00604769	0.0476022
28	0.0326194	0.0297575	0.00563216	0.0383478
28.2	0.00230278	0.0247852	0.00875355	0.0434915
28.4	-0.0625766	0.0250821	0.0131564	0.0398964
28.6	-0.0150603	0.0288741	-0.00103684	0.0325757
28.8	-0.0143932	0.0231583	-0.00296273	0.0481371
29	0.00926763	0.0214313	0.000199311	0.0402231
29.2	0.0119388	0.0263875	-0.0567756	0.0354165
29.4	0.0692757	0.0266292	0.0133154	0.0349855
29.6	0.00887421	0.0296722	-0.00698702	0.0485202
29.8	-0.0141007	0.0293661	0.0239534	0.0478626
30	0.00447168	0.0279934	0.00838413	0.0383449
30.2	-0.0280812	0.0280972	0.0446684	0.048577
30.4	-0.00108348	0.0288139	0.0188393	0.0579476
30.6	-0.0249277	0.0322805	-0.0465296	0.0557087
30.8	-0.0126716	0.0279381	0.0339987	0.0500184
31	0.0153564	0.0279128	0.0584733	0.0425216
31.2	0.0360531	0.0301797	0.129946	0.0470086
31.4	0.117233	0.037315	0.147543	0.0514128
31.6	0.178885	0.038124	0.14054	0.048782
31.8	0.167998	0.0461744	0.247242	0.0533466
32	0.303725	0.0443975	0.342177	0.0799102
32.2	0.354442	0.0498339	0.312364	0.0698574
32.4	0.419007	0.0582656	0.374354	0.0866188
32.6	0.501522	0.059043	0.447551	0.0880923
32.8	0.493414	0.0613712	0.443144	0.096808
33	0.595913	0.0606143	0.573839	0.0921171
33.2	0.58283	0.0679241	0.635131	0.107328
33.4	0.723514	0.0705997	0.571281	0.0929807
33.6	0.707919	0.0696201	0.662103	0.0928222
33.8	0.720028	0.069151	0.698398	0.103831
34	0.784783	0.0708452	0.73333	0.0901621
34.2	0.852498	0.0767935	0.64258	0.0888431
34.4	0.907046	0.0732764	0.761669	0.0948084
34.6	0.824363	0.0616618	0.799922	0.100798
34.8	0.895735	0.0652246	0.741789	0.0862044
35	0.865865	0.063192	0.841495	0.10779
35.2	0.899126	0.0689448	0.797192	0.0946969
35.4	0.909605	0.0683372	0.841692	0.106282
35.6	0.9166	0.075466	0.846568	0.102117
35.8	0.928651	0.0634336	0.819874	0.0991764
36	1	0.065625	0.918583	0.101233
36.2	0.944712	0.0650187	0.849484	0.0951305
36.4	0.884776	0.0611839	1	0.107206
36.6	0.852689	0.0682339	0.880902	0.100457
36.8	0.916078	0.0666537	0.971418	0.106441
37	0.919389	0.0626131	0.971528	0.0985685
37.2	0.988374	0.069016	0.936615	0.0841981
37.4	0.910347	0.0704483	0.857235	0.101582
37.6	0.924621	0.0721267	0.796395	0.086377
37.8	0.890624	0.0637133	0.886795	0.100289
38	0.87985	0.0643616	0.995518	0.105674
38.2	0.966528	0.0633707	0.852178	0.0999442
38.4	0.885205	0.0692222	0.902445	0.0847808
38.6	0.877557	0.0675403	0.85995	0.0940504
38.8	0.91621	0.0763964	0.845706	0.0944641
39	0.951106	0.0625562	0.920048	0.0910024
39.2	0.899078	0.0742335	0.922535	0.0820369
39.4	0.846428	0.0652691	0.843952	0.0834275
39.6	0.883901	0.0721728	0.9373	0.0897985
39.8	0.882928	0.0574215	0.847148	0.0785616
40	0.831708	0.0691526	0.947665	0.0875453
40.2	0.830495	0.0690344	0.884561	0.0940395
40.4	0.900625	0.0623227	0.826221	0.0708944
40.6	0.841942	0.0693819	0.704367	0.0778733
40.8	0.859435	0.0696295	0.792992	0.0670729
41	0.799666	0.0650018	0.77761	0.08397
41.2	0.879948	0.0697703	0.775594	0.075766
41.4	0.778005	0.0677644	0.724371	0.0750442
41.6	0.741016	0.0654295	0.715653	0.0841326
41.8	0.775068	0.0635737	0.713098	0.0749044
42	0.732492	0.0580167	0.741869	0.0696072
42.2	0.738106	0.0539318	0.662388	0.0859114
42.4	0.627312	0.0635777	0.743948	0.08413
42.6	0.706207	0.0637911	0.691804	0.0933852
42.8	0.673141	0.0586061	0.75181	0.0739931
43	0.717372	0.0580587	0.678516	0.0718283
43.2	0.723353	0.0562213	0.805968	0.0832761
43.4	0.722605	0.0549254	0.603069	0.0800285
43.6	0.629584	0.0566675	0.657566	0.0670275
43.8	0.58198	0.0593599	0.684724	0.0750943
44	0.60771	0.0617031	0.740519	0.0834784
44.2	0.632215	0.05556	0.631515	0.0699323
44.4	0.620886	0.0565963	0.580857	0.0613387
44.6	0.582136	0.0572954	0.699211	0.0742264
44.8	0.625466	0.0594675	0.641687	0.0664703
45	0.589195	0.0485034	0.677316	0.0834793
45.2	0.577892	0.0564781	0.599271	0.0700903
45.4	0.541598	0.0612367	0.620874	0.065426
45.6	0.49622	0.050411	0.611572	0.0652215
45.8	0.512889	0.0509076	0.592295	0.0678041
46	0.516916	0.0607766	0.552375	0.0790016
46.2	0.608366	0.0505478	0.554942	0.0731342
46.4	0.549019	0.0524609	0.623115	0.0747954
46.6	0.541853	0.0460466	0.550576	0.0609899
46.8	0.568486	0.0554516	0.491735	0.0676827
47	0.536132	0.0497562	0.557961	0.0770123
47.2	0.539472	0.0539544	0.58718	0.066153
47.4	0.549048	0.0540328	0.517829	0.0697711
47.6	0.473738	0.0593593	0.478119	0.0669269
47.8	0.528552	0.0557312	0.566688	0.0692168
48	0.539375	0.0517173	0.58105	0.0601615
48.2	0.535596	0.0525733	0.553539	0.0676474
48.4	0.484414	0.0449845	0.515239	0.0679531
48.6	0.501112	0.0444144	0.594947	0.0667731
48.8	0.479498	0.0471227	0.526758	0.0627435
49	0.380985	0.0502812	0.560842	0.0713918
49.2	0.387863	0.0475817	0.523425	0.0664203
49.4	0.390197	0.0483688	0.562481	0.059106
49.6	0.486624	0.0499941	0.374011	0.0600194
49.8	0.469414	0.0528699	0.463195	0.072968
50	0.447025	0.0420084	0.504853	0.0788774
50.2	0.363169	0.0428767	0.554841	0.0583366
50.4	0.480132	0.042992	0.539321	0.0674884
50.6	0.473681	0.0527895	0.440845	0.0558917
50.8	0.400026	0.0522989	0.466712	0.0547262
51	0.391764	0.0504549	0.381834	0.0606091
51.2	0.398164	0.0481566	0.391737	0.0610146
51.4	0.331058	0.0503776	0.436982	0.0746841
51.6	0.40789	0.0513602	0.466174	0.061625
51.8	0.393249	0.047996	0.443872	0.0603448
52	0.360274	0.0467647	0.436219	0.0612674
52.2	0.419532	0.048447	0.427125	0.0572633
52.4	0.393266	0.0387738	0.440491	0.0542743
52.6	0.393048	0.0466271	0.438061	0.0768581
52.8	0.373751	0.0461879	0.405134	0.0672489
53	0.363721	0.0446881	0.360523	0.0705208
53.2	0.354548	0.0496236	0.452405	0.0749583
53.4	0.39658	0.0436183	0.393466	0.0600699
53.6	0.363493	0.0503157	0.434033	0.0664149
53.8	0.369006	0.0496141	0.364455	0.0620634
54	0.333569	0.0450364	0.351502	0.0502141
54.2	0.368608	0.0448254	0.39598	0.0676503
54.4	0.336113	0.0459991	0.419229	0.0697834
54.6	0.299692	0.041198	0.306917	0.0610975
54.8	0.2369	0.0443171	0.432307	0.06126
55	0.319732	0.0420851	0.342539	0.0680609
55.2	0.29311	0.0506437	0.491901	0.077028
55.4	0.27457	0.0487422	0.34165	0.0717143
55.6	0.286275	0.0429622	0.338343	0.0603305
55.8	0.264263	0.0399395	0.368182	0.0602362
56	0.314908	0.0406313	0.358786	0.065224
56.2	0.286775	0.0471605	0.374474	0.0600818
56.4	0.243011	0.037403	0.317265	0.0521245
56.6	0.313591	0.0444436	0.376727	0.0662652
56.8	0.303823	0.0380485	0.286245	0.0511958
57	0.24734	0.0427982	0.261034	0.0619549
57.2	0.298598	0.0437373	0.416318	0.0607983
57.4	0.287186	0.0429601	0.296063	0.0621287
57.6	0.289769	0.0448292	0.316653	0.0528528
57.8	0.207878	0.0439714	0.314081	0.0605046
58	0.24248	0.0464415	0.366921	0.0528009
58.2	0.23993	0.0436495	0.308447	0.0608526
58.4	0.272558	0.0404569	0.423003	0.0562589
58.6	0.266611	0.0419591	0.391327	0.0641951
58.8	0.224258	0.0407275	0.296788	0.0662887
59	0.220406	0.0411674	0.29312	0.0569311
59.2	0.203921	0.0424681	0.240055	0.0588365
59.4	0.211963	0.0426907	0.317938	0.0557892
59.6	0.22986	0.0422467	0.320293	0.0610545
59.8	0.252698	0.040293	0.376034	0.0592907
60	0.259049	0.0441969	0.309232	0.0590261
60.2	0.197433	0.0381267	0.370052	0.0644862
60.4	0.23259	0.0424454	0.194626	0.0599077
60.6	0.2764	0.0370903	0.228047	0.0564975
60.8	0.256393	0.0411678	0.389466	0.0691434
61	0.25259	0.0413746	0.285981	0.0628081
61.2	0.218677	0.0447077	0.245615	0.0476802
61.4	0.168359	0.0410839	0.238795	0.0569885
61.6	0.239418	0.0383778	0.225683	0.0610573
61.8	0.150082	0.0378843	0.263316	0.05011
62	0.210309	0.0328243	0.334498	0.0662805
62.2	0.213895	0.040974	0.261189	0.05973
62.4	0.202633	0.0370752	0.346611	0.0544202
62.6	0.221095	0.0410729	0.365073	0.0501483
62.8	0.209404	0.041249	0.259449	0.0654859
63	0.232354	0.0461394	0.247444	0.049832
63.2	0.198929	0.0408079	0.294143	0.054546
63.4	0.198789	0.0428096	0.256565	0.0612475
63.6	0.177581	0.0402156	0.248453	0.05503
63.8	0.0936926	0.0366534	0.24003	0.0513127
64	0.144815	0.0474583	0.26701	0.0679322
64.2	0.206543	0.0431457	0.251444	0.0671538
64.4	0.116041	0.0355448	0.289723	0.0597669
64.6	0.167986	0.0398825	0.296949	0.0614901
64.8	0.207516	0.0347596	0.227185	0.0545786
65	0.179233	0.0404919	0.261322	0.0624427
65.2	0.200572	0.0351318	0.272543	0.0617407
65.4	0.220972	0.0379216	0.301978	0.0590864
65.6	0.219114	0.0363297	0.292739	0.0567114
65.8	0.231659	0.0385333	0.211653	0.0576345
66	0.255057	0.0363161	0.19287	0.0542092
66.2	0.258442	0.0440323	0.299151	0.0647461
66.4	0.207393	0.03459	0.234571	0.0502447
66.6	0.171589	0.0325472	0.281467	0.0586639
66.8	0.189289	0.0433361	0.221741	0.0511379
67	0.176441	0.0434193	0.238339	0.0623174
67.2	0.231767	0.0384001	0.242158	0.0481949
67.4	0.158922	0.0423152	0.168055	0.048431
67.6	0.201505	0.0430645	0.29783	0.0448645
67.8	0.179662	0.042214	0.237935	0.0596631
68	0.206254	0.0437313	0.251556	0.0523633
68.2	0.229714	0.0434263	0.277871	0.063214
68.4	0.202957	0.0396867	0.198806	0.0559944
68.6	0.15775	0.0390172	0.253871	0.0639563
68.8	0.163681	0.0416106	0.243572	0.0501328
69	0.230379	0.0457745	0.184224	0.0445128
69.2	0.166648	0.0358384	0.167394	0.0513292
69.4	0.18729	0.0432495	0.221862	0.0537261
69.6	0.187112	0.0362656	0.296016	0.0561223
69.8	0.131951	0.0432348	0.256902	0.0477979
70	0.149114	0.0419924	0.260294	0.0397701
70.2	0.116664	0.0361203	0.288877	0.0682719
70.4	0.140752	0.0356302	0.245116	0.0534119
70.6	0.0910122	0.0393919	0.167724	0.0582691
70.8	0.191684	0.0427552	0.230304	0.0549953
71	0.243207	0.0428431	0.241277	0.0556626
71.2	0.122215	0.0473852	0.311858	0.0661073
71.4	0.190413	0.0349663	0.175983	0.0522379
71.6	0.199407	0.0379469	0.211217	0.0565501
71.8	0.165927	0.0364603	0.227088	0.0460088
72	0.114536	0.0387261	0.30281	0.0462159
72.2	0.17903	0.0407617	0.236442	0.0598523
72.4	0.119064	0.0389846	0.233166	0.0430661
72.6	0.150457	0.0415721	0.179995	0.0645241
72.8	0.156412	0.0394375	0.261845	0.0636454
73	0.124653	0.0453006	0.234404	0.0536142
73.2	0.175134	0.0420989	0.103018	0.056171
73.4	0.164031	0.0410701	0.294441	0.0584545
73.6	0.122317	0.0394183	0.189822	0.0561174
73.8	0.15335	0.0417921	0.280992	0.0527473
74	0.127026	0.0400552	0.242959	0.0590946
74.2	0.146779	0.0407763	0.241676	0.0614201
74.4	0.17039	0.0409144	0.162728	0.062093
74.6	0.171781	0.0382833	0.214549	0.0588942
74.8	0.160727	0.0418508	0.311889	0.0599871
75	0.17981	0.0422475	0.193085	0.0506039
75.2	0.170059	0.0406353	0.229403	0.0566552
75.4	0.141538	0.0382487	0.217418	0.053023
75.6	0.177979	0.0377214	0.27054	0.0518361
75.8	0.198533	0.0396881	0.157393	0.0560637
76	0.168802	0.0372482	0.218791	0.0491433
76.2	0.171626	0.039375	0.204987	0.0547056
76.4	0.130788	0.0404171	0.252686	0.0487298
76.6	0.161022	0.0376678	0.267312	0.0469783
76.8	0.103564	0.0377294	0.264778	0.0547895
77	0.163491	0.0441366	0.261515	0.0464325
77.2	0.1633	0.0376727	0.236808	0.0474268
77.4	0.198903	0.0420386	0.237075	0.0558233
77.6	0.140085	0.0361412	0.228744	0.0534541
77.8	0.135661	0.0397074	0.298926	0.0564947
78	0.181684	0.0440106	0.248196	0.0571411
78.2	0.196037	0.0433513	0.254152	0.0602686
78.4	0.165962	0.0417459	0.231249	0.0549103
78.6	0.106446	0.037615	0.206268	0.0435805
78.8	0.200557	0.0371018	0.222225	0.0608747
79	0.159419	0.0393111	0.249225	0.0519895
79.2	0.210199	0.0351593	0.199998	0.0519175
79.4	0.146101	0.0401008	0.220608	0.054627
79.6	0.127872	0.0413763	0.141729	0.0490311
79.8	0.185098	0.0405486	0.15252	0.0579021
80	0.159812	0.0364944	0.155702	0.0529013
80.2	0.116855	0.0441607	0.162876	0.0591128
80.4	0.157075	0.0363329	0.218612	0.0500901
80.6	0.091811	0.042461	0.216888	0.0596061
80.8	0.101639	0.0386936	0.175257	0.0526047
81	0.143542	0.0398657	0.217268	0.0564388
81.2	0.0661043	0.0412396	0.158091	0.0472661
81.4	0.135182	0.0406393	0.231249	0.0537913
81.6	0.133789	0.0404528	0.261766	0.0581662
81.8	0.121643	0.0414081	0.203569	0.0513893
82	0.109089	0.0478807	0.200522	0.0531277
82.2	0.125062	0.0429017	0.134812	0.0494975
82.4	0.125341	0.0406204	0.103229	0.0506787
82.6	0.118603	0.0423443	0.198097	0.0480754
82.8	0.129679	0.042637	0.184484	0.0521424
83	0.0744198	0.0389145	0.216833	0.0529872
83.2	0.0861789	0.0329505	0.192625	0.0605809
83.4	0.0458746	0.0419274	0.197098	0.0515027
83.6	0.134954	0.0424929	0.215399	0.0556139
83.8	0.0892931	0.0369092	0.230151	0.0531469
84	0.0681469	0.0353367	0.184826	0.053596
84.2	0.119437	0.0394281	0.228711	0.0609165
84.4	0.1091	0.0397621	0.137957	0.0591784
84.6	0.135487	0.0358869	0.143545	0.0555123
84.8	0.140078	0.035996	0.132879	0.0530544
85	0.116151	0.0392171	0.157697	0.0506801
85.2	0.121712	0.0394899	0.245896	0.0583168
85.4	0.103796	0.0384791	0.198334	0.0528121
85.6	0.133276	0.0446763	0.154463	0.0486976
85.8	0.099828	0.0444606	0.284516	0.0518121
86	0.12338	0.0426912	0.165948	0.06202
86.2	0.0948507	0.0410828	0.212797	0.0503828
86.4	0.118472	0.0456408	0.177168	0.0571611
86.6	0.113438	0.0395889	0.223801	0.0606464
86.8	0.106605	0.0418402	0.226623	0.0563159
87	0.192606	0.0363523	0.116247	0.0521202
87.2	0.093494	0.0389833	0.13558	0.0522367
87.4	0.0577963	0.0403243	0.126597	0.046837
87.6	0.0631197	0.0424862	0.235769	0.0582609
87.8	0.0807711	0.0412707	0.231112	0.0552253
88	0.0576717	0.0398282	0.11737	0.0682193
88.2	0.0815453	0.0400447	0.105198	0.058177
88.4	0.142696	0.0368243	0.083758	0.0578976
88.6	0.0886424	0.0420745	0.108146	0.0642741
88.8	0.0670266	0.0422951	0.159115	0.0658182
89	0.0944479	0.0355394	0.191233	0.0568099
89.2	0.121766	0.0384487	0.153437	0.0624524
89.4	0.0925856	0.0387314	0.156536	0.0548261
89.6	0.0718797	0.0392338	0.168655	0.0577198
89.8	0.0798628	0.0344889	0.161666	0.0485042
90	0.060143	0.0383249	0.18363	0.050929
90.2	0.0999876	0.042588	0.151712	0.055844
90.4	0.0831438	0.0370789	0.200751	0.0488541
90.6	0.0229	0.0327328	0.187617	0.0534781
90.8	0.0655067	0.0428684	0.152983	0.0528207
91	0.0347425	0.0346721	0.205116	0.0568194
91.2	0.0830003	0.0381828	0.178965	0.0563302
91.4	0.12801	0.0395913	0.09118	0.0567178
91.6	0.115637	0.0364405	0.172517	0.0457355
91.8	0.0387309	0.0380749	0.0744863	0.052866
92	0.0648437	0.0367069	0.125268	0.050953
92.2	0.0941077	0.0343441	0.147075	0.0618089
92.4	0.0966356	0.0320855	0.148947	0.0522801
92.6	0.0956644	0.0367111	0.170804	0.052642
92.8	0.0669209	0.0373274	0.163529	0.0502091
93	0.068149	0.0326557	0.225548	0.0580076
93.2	0.03126	0.0455879	0.212742	0.0504423
93.4	0.06195	0.0378586	0.234008	0.0558869
93.6	-0.00248306	0.0416769	0.225424	0.0533302
93.8	-0.00194646	0.0390848	0.142607	0.0497445
94	0.065541	0.0368509	0.126411	0.0606924
94.2	0.0725892	0.0360681	0.184058	0.0554482
94.4	0.0151703	0.0379632	0.138044	0.0416824
94.6	0.0306005	0.0380796	0.112844	0.0553799
94.8	0.0900491	0.036047	0.10452	0.0581134
95	0.0561035	0.0408798	0.124436	0.0489363
95.2	0.098343	0.0338413	0.200759	0.0539748
95.4	0.0509165	0.0371008	0.105571	0.0560685
95.6	0.0233372	0.0323572	0.0712871	0.0685014
95.8	0.0410184	0.0397881	0.150206	0.054891
96	0.0595708	0.0416511	0.110061	0.0499459
96.2	0.0577026	0.0362788	0.114082	0.0599571
96.4	0.0650508	0.0419365	0.101042	0.0523687
96.6	0.0699765	0.0396737	0.105533	0.0482539
96.8	0.015637	0.0381515	0.0931272	0.0558253
97	0.08505	0.0318791	0.121039	0.0534425
97.2	0.0990903	0.04112	0.285947	0.0534061
97.4	0.0598239	0.0400478	0.136162	0.0522211
97.6	0.0354963	0.0313646	0.226117	0.0563605
97.8	0.0984323	0.034933	0.164521	0.0539718
98	0.109108	0.0316423	0.113018	0.0502152
98.2	0.0576798	0.0362569	0.0502346	0.0519271
98.4	0.0723951	0.0322453	0.160536	0.0545874
98.6	0.0609699	0.0371952	0.106424	0.0458148
98.8	0.047503	0.0314246	0.17448	0.0638296
99	0.0389968	0.0326282	0.21924	0.0435684
99.2	0.0243687	0.0370241	0.136444	0.0624967
99.4	0.0373152	0.0401764	0.0989109	0.055238
99.6	0.0434915	0.0365798	0.136899	0.062045
99.8	0.0406274	0.0409962	0.151678	0.0607096
100	0.0223668	0.0300972	0.135463	0.0464221

## Sheet: Fig. 2C right
	N2		ΔAD (BJH966)
Time	Mean	SEM	Mean	SEM
0.2	-0.0699937	0.0422943	-0.205263	0.0406848
0.4	-0.00476801	0.032169	-0.0839429	0.0323204
0.6	0.00584706	0.0246488	-0.0211802	0.0312249
0.8	-0.00548118	0.0318348	0.000333125	0.0348221
1	0.011545	0.0330362	-0.0495415	0.0423823
1.2	-0.00387049	0.0293637	-0.0654625	0.0330458
1.4	0.0090137	0.0328431	-0.0228364	0.031535
1.6	0.0177045	0.0317136	-0.134994	0.0324475
1.8	-0.0176679	0.0362794	0.00288545	0.0317052
2	0.0208376	0.0379962	0.0232136	0.0364034
2.2	0.0479635	0.0298846	-0.0241296	0.0415698
2.4	-0.0376259	0.034629	-0.0928351	0.0308447
2.6	-0.0516255	0.0357505	0.00493658	0.0324182
2.8	-0.0301639	0.0308223	-0.0395601	0.0328316
3	-0.0017895	0.0329722	-0.0294016	0.0349524
3.2	-0.028915	0.0325575	-0.0623182	0.0316164
3.4	-0.058945	0.0322617	0.0486433	0.0400474
3.6	-0.0188855	0.0323125	0.0196873	0.0323787
3.8	-0.0607226	0.0308432	0.00614061	0.0383195
4	-0.0535102	0.0327441	-0.0891659	0.0336793
4.2	-0.0175666	0.0290339	0.0281247	0.0344869
4.4	-0.00916198	0.0308756	-0.0680837	0.0350711
4.6	-0.0163873	0.0316748	-0.00319817	0.0324313
4.8	0.0328932	0.0370652	-0.0235597	0.040753
5	-0.00180459	0.0350123	-0.0217832	0.0356532
5.2	-0.0036206	0.0328605	0.00687347	0.0321694
5.4	-0.0197279	0.0340092	-0.0119654	0.0246309
5.6	-0.0275778	0.0274139	0.0370396	0.0352666
5.8	-0.0199281	0.0359052	0.0248736	0.0402699
6	-0.0126784	0.0320593	-0.0166867	0.0349499
6.2	-0.00502219	0.0354786	-0.0106056	0.0338288
6.4	-0.026013	0.0269713	-0.0330498	0.036314
6.6	-0.0614034	0.0352092	-0.0172701	0.0400271
6.8	-0.0144523	0.0313153	0.0298513	0.0342417
7	0.0128759	0.0331275	-0.0977682	0.0346875
7.2	-0.020834	0.036159	-0.0141684	0.0379489
7.4	0.00497539	0.0345621	0.0562958	0.0345729
7.6	-0.0322917	0.0382135	0.0431894	0.0368865
7.8	-0.00711097	0.0346641	0.0199163	0.0310921
8	0.0395983	0.0314577	-0.0413496	0.0234126
8.2	-0.0445499	0.0337875	0.0375828	0.0281939
8.4	-0.0262416	0.0390586	0.0241611	0.0359414
8.6	-0.0555423	0.0338358	-0.00484955	0.0303742
8.8	-0.0551459	0.0321342	-0.026546	0.0267144
9	-0.0256743	0.0292468	-0.00368407	0.0399524
9.2	-0.0506406	0.0276788	0.0180283	0.030182
9.4	0.0197611	0.0372517	-0.0306498	0.0338514
9.6	-0.0627119	0.0348705	-0.0106013	0.0329665
9.8	0.0161665	0.0365511	0.0249987	0.0318367
10	-0.00367115	0.0360119	0.0260862	0.0477185
10.2	-0.0218659	0.0335764	-0.0210893	0.0317604
10.4	-0.0586655	0.030348	-0.0074548	0.0356745
10.6	-0.0220595	0.0279476	-0.0351356	0.0393042
10.8	-0.0401301	0.0336815	0.0358842	0.0391196
11	-0.0189904	0.0320366	0.00519071	0.0392148
11.2	0.00447927	0.0349972	-0.0804366	0.0255185
11.4	-0.045125	0.0336501	-0.0414113	0.0368809
11.6	0.0263364	0.0368958	0.025856	0.0255756
11.8	-0.0618634	0.0350911	0.0148109	0.0392774
12	-0.0532987	0.0314039	-0.0140126	0.0270932
12.2	-0.0303733	0.0335468	-0.0388694	0.0305571
12.4	-0.067682	0.0314651	-0.0448581	0.0302772
12.6	-0.00654302	0.0316726	-0.0270375	0.0346623
12.8	-0.0598228	0.0323254	-0.00473995	0.0364377
13	-0.0380192	0.031573	-0.00692051	0.0367419
13.2	-0.0518116	0.0267559	0.0198506	0.0381502
13.4	-0.087608	0.0276477	-0.00623873	0.0315515
13.6	-0.0339125	0.0314903	-0.0142005	0.0303091
13.8	-0.0366325	0.032421	0.0227506	0.0300622
14	-0.0636935	0.0384928	-0.0346544	0.0334189
14.2	-0.0118344	0.0343658	0.00128416	0.0309604
14.4	-0.0219428	0.0311514	-0.0365561	0.0354891
14.6	-0.0303142	0.0304617	0.036401	0.0386639
14.8	-0.0235097	0.0314427	0.0270929	0.0373776
15	-0.0678257	0.0304079	0.00456275	0.0392223
15.2	-0.0586451	0.0322533	-0.0440298	0.0447257
15.4	-0.0124401	0.0257956	-0.0547972	0.0348841
15.6	-0.00998383	0.0307247	-0.0072963	0.0258218
15.8	0.0234323	0.0332556	-0.0875029	0.0347369
16	0.00361711	0.0308242	0.0338566	0.0340382
16.2	0.0365784	0.0363469	-0.0424852	0.03317
16.4	-0.0581835	0.0337981	-0.000975447	0.0345212
16.6	-0.0418882	0.0302686	-0.0335052	0.0334445
16.8	-0.036043	0.0312637	-0.045324	0.0305592
17	-0.0388235	0.0311292	-0.0299542	0.0287394
17.2	0.0301625	0.0298292	-0.0417879	0.0296474
17.4	-0.04364	0.0360812	-0.0375557	0.0337706
17.6	0.00238601	0.0339998	-0.0292056	0.035602
17.8	-0.04405	0.028728	-0.0030641	0.0339946
18	-0.00353986	0.0337035	-0.0330064	0.0364385
18.2	0.0338033	0.031608	-0.0460964	0.032313
18.4	-0.049716	0.0357247	0.0309379	0.0332961
18.6	7.82165e-05	0.0291682	0.0341038	0.0285173
18.8	0.0276804	0.0309751	-0.0184997	0.0284919
19	0.0677648	0.0333313	-0.0286212	0.0319988
19.2	0.0185009	0.0333068	-0.0197423	0.0335668
19.4	0.00756117	0.0315953	-0.0259888	0.0315525
19.6	-0.0352327	0.031266	0.0726039	0.0343695
19.8	0.00240409	0.0322946	0.0224206	0.046867
20	0.00753206	0.0328998	0.0500877	0.0396536
20.2	-0.0275316	0.0311768	-0.0331065	0.0342982
20.4	0.00569621	0.0303933	0.0183452	0.0304618
20.6	0.00180687	0.0261255	-0.0279877	0.0311722
20.8	0.0190596	0.0369779	0.0272271	0.0312351
21	0.0200871	0.0311393	0.0188375	0.0362694
21.2	-0.00669222	0.029762	0.00325339	0.0329304
21.4	0.028111	0.0268194	-0.0317647	0.0354793
21.6	0.0686588	0.0277266	-0.00674695	0.0337215
21.8	0.0143622	0.0341326	-0.0665472	0.0328735
22	0.0292149	0.0263597	-0.0396616	0.0323687
22.2	0.0117285	0.0318672	-0.0146456	0.0372287
22.4	0.0252049	0.0303071	-0.0230826	0.0376616
22.6	0.0154916	0.0321442	0.0118192	0.0331244
22.8	0.0461574	0.0358999	-0.028874	0.0351005
23	-0.00623465	0.0277335	0.0606783	0.0316108
23.2	0.0638849	0.0281749	-0.0339551	0.0327763
23.4	-0.0236125	0.0311316	-0.0500097	0.0316854
23.6	0.0377505	0.042426	-0.00505281	0.0308221
23.8	0.022585	0.0271624	0.0149405	0.0332304
24	-0.0630074	0.0330109	0.00367615	0.0307134
24.2	0.024998	0.0326971	-0.0312604	0.0308177
24.4	-0.00187998	0.0355019	-0.0442175	0.0263053
24.6	0.0931143	0.0308635	-0.0409142	0.031785
24.8	0.0502519	0.036039	-0.0302947	0.0271432
25	0.0155533	0.0321312	-0.0856414	0.0303328
25.2	0.0467652	0.0356029	-0.0566758	0.0334133
25.4	-0.0248698	0.034907	0.0249096	0.0359405
25.6	0.0404254	0.0299425	-0.0854774	0.0312697
25.8	0.00122518	0.0259382	-0.0412512	0.0345608
26	0.0224459	0.0319545	-0.0103392	0.0290053
26.2	-0.00566013	0.0322483	-0.103017	0.0287589
26.4	-0.018832	0.0357509	-0.025527	0.034772
26.6	-0.0149668	0.036988	-0.116351	0.0348002
26.8	-0.0129427	0.0342078	-0.0597306	0.0379853
27	-0.0173944	0.0311727	-0.00326432	0.0362214
27.2	-0.00910054	0.0263738	-0.0768971	0.028403
27.4	0.0426385	0.0411864	-0.052966	0.033484
27.6	0.0385926	0.0342772	0.0969594	0.0334232
27.8	0.00832625	0.0292776	-0.0265674	0.0337612
28	0.0326194	0.0297575	-0.0258335	0.0384726
28.2	0.00230278	0.0247852	0.0473956	0.0312458
28.4	-0.0625766	0.0250821	-0.0178252	0.0285132
28.6	-0.0150603	0.0288741	0.0209659	0.0301162
28.8	-0.0143932	0.0231583	0.0240757	0.030381
29	0.00926763	0.0214313	-0.0604001	0.0338575
29.2	0.0119388	0.0263875	-0.0163488	0.0305065
29.4	0.0692757	0.0266292	0.0827629	0.0333881
29.6	0.00887421	0.0296722	-0.068128	0.0293976
29.8	-0.0141007	0.0293661	-0.0171912	0.0334591
30	0.00447168	0.0279934	0.00469311	0.029342
30.2	-0.0280812	0.0280972	-0.0699385	0.0347771
30.4	-0.00108348	0.0288139	-0.0277463	0.0408915
30.6	-0.0249277	0.0322805	-0.0970909	0.0354258
30.8	-0.0126716	0.0279381	0.021919	0.0374884
31	0.0153564	0.0279128	0.00895062	0.036011
31.2	0.0360531	0.0301797	0.0580566	0.0347146
31.4	0.117233	0.037315	0.132558	0.0450601
31.6	0.178885	0.038124	0.137695	0.0445279
31.8	0.167998	0.0461744	0.196331	0.0527001
32	0.303725	0.0443975	0.281007	0.0472814
32.2	0.354442	0.0498339	0.329601	0.0580261
32.4	0.419007	0.0582656	0.41374	0.0432483
32.6	0.501522	0.059043	0.446784	0.0538905
32.8	0.493414	0.0613712	0.543705	0.0593733
33	0.595913	0.0606143	0.632058	0.0693056
33.2	0.58283	0.0679241	0.654742	0.0640718
33.4	0.723514	0.0705997	0.599017	0.0563325
33.6	0.707919	0.0696201	0.711354	0.0757552
33.8	0.720028	0.069151	0.778853	0.0778026
34	0.784783	0.0708452	0.690215	0.0623001
34.2	0.852498	0.0767935	0.708474	0.0667804
34.4	0.907046	0.0732764	0.835046	0.0795962
34.6	0.824363	0.0616618	0.860572	0.0712573
34.8	0.895735	0.0652246	0.717599	0.0720786
35	0.865865	0.063192	0.78176	0.0730884
35.2	0.899126	0.0689448	0.781483	0.0699466
35.4	0.909605	0.0683372	0.797609	0.0710876
35.6	0.9166	0.075466	0.866294	0.0714848
35.8	0.928651	0.0634336	0.759111	0.0736704
36	1	0.065625	0.811113	0.0777512
36.2	0.944712	0.0650187	0.873091	0.0693496
36.4	0.884776	0.0611839	0.802592	0.0789063
36.6	0.852689	0.0682339	0.889883	0.0878109
36.8	0.916078	0.0666537	0.877035	0.0834353
37	0.919389	0.0626131	0.78124	0.0718706
37.2	0.988374	0.069016	0.774452	0.0811918
37.4	0.910347	0.0704483	0.832575	0.0754378
37.6	0.924621	0.0721267	0.872868	0.0807079
37.8	0.890624	0.0637133	0.887428	0.0870184
38	0.87985	0.0643616	0.949612	0.0782807
38.2	0.966528	0.0633707	0.850146	0.0896095
38.4	0.885205	0.0692222	1	0.0889016
38.6	0.877557	0.0675403	0.890905	0.0782239
38.8	0.91621	0.0763964	0.847875	0.0753794
39	0.951106	0.0625562	0.970919	0.0858426
39.2	0.899078	0.0742335	0.886272	0.0881924
39.4	0.846428	0.0652691	0.995137	0.105919
39.6	0.883901	0.0721728	0.899259	0.0873668
39.8	0.882928	0.0574215	0.89308	0.0769214
40	0.831708	0.0691526	0.937912	0.085192
40.2	0.830495	0.0690344	0.829828	0.0798323
40.4	0.900625	0.0623227	0.823956	0.0803496
40.6	0.841942	0.0693819	0.789895	0.0810213
40.8	0.859435	0.0696295	0.892868	0.0857221
41	0.799666	0.0650018	0.803365	0.0776112
41.2	0.879948	0.0697703	0.929139	0.0897796
41.4	0.778005	0.0677644	0.872568	0.0945061
41.6	0.741016	0.0654295	0.844827	0.0745798
41.8	0.775068	0.0635737	0.915942	0.0891672
42	0.732492	0.0580167	0.716327	0.0800815
42.2	0.738106	0.0539318	0.828003	0.0874854
42.4	0.627312	0.0635777	0.836036	0.0857263
42.6	0.706207	0.0637911	0.770841	0.0762974
42.8	0.673141	0.0586061	0.756934	0.082532
43	0.717372	0.0580587	0.710674	0.0804632
43.2	0.723353	0.0562213	0.737775	0.0755719
43.4	0.722605	0.0549254	0.761997	0.0731619
43.6	0.629584	0.0566675	0.662808	0.0727499
43.8	0.58198	0.0593599	0.703191	0.076354
44	0.60771	0.0617031	0.801581	0.0897721
44.2	0.632215	0.05556	0.677669	0.0692791
44.4	0.620886	0.0565963	0.706276	0.0798924
44.6	0.582136	0.0572954	0.689173	0.0777767
44.8	0.625466	0.0594675	0.721845	0.0796617
45	0.589195	0.0485034	0.656816	0.0802583
45.2	0.577892	0.0564781	0.677896	0.0686963
45.4	0.541598	0.0612367	0.658641	0.080319
45.6	0.49622	0.050411	0.62234	0.0685784
45.8	0.512889	0.0509076	0.546926	0.0738037
46	0.516916	0.0607766	0.617197	0.0814546
46.2	0.608366	0.0505478	0.598748	0.0753418
46.4	0.549019	0.0524609	0.578117	0.0738553
46.6	0.541853	0.0460466	0.678602	0.0854838
46.8	0.568486	0.0554516	0.546595	0.05215
47	0.536132	0.0497562	0.589236	0.0736658
47.2	0.539472	0.0539544	0.639537	0.0722137
47.4	0.549048	0.0540328	0.55112	0.0575296
47.6	0.473738	0.0593593	0.538472	0.0708865
47.8	0.528552	0.0557312	0.571051	0.0744824
48	0.539375	0.0517173	0.635504	0.0802019
48.2	0.535596	0.0525733	0.65912	0.0736662
48.4	0.484414	0.0449845	0.62891	0.076164
48.6	0.501112	0.0444144	0.635648	0.0680919
48.8	0.479498	0.0471227	0.551771	0.0772379
49	0.380985	0.0502812	0.625009	0.074962
49.2	0.387863	0.0475817	0.540087	0.0626469
49.4	0.390197	0.0483688	0.540449	0.0668755
49.6	0.486624	0.0499941	0.504887	0.0561168
49.8	0.469414	0.0528699	0.507743	0.0576425
50	0.447025	0.0420084	0.505517	0.067846
50.2	0.363169	0.0428767	0.525711	0.0663364
50.4	0.480132	0.042992	0.524237	0.0561689
50.6	0.473681	0.0527895	0.590278	0.0672284
50.8	0.400026	0.0522989	0.506286	0.0498527
51	0.391764	0.0504549	0.48839	0.0476955
51.2	0.398164	0.0481566	0.479432	0.0563403
51.4	0.331058	0.0503776	0.450338	0.0599968
51.6	0.40789	0.0513602	0.467935	0.0573094
51.8	0.393249	0.047996	0.385344	0.0449543
52	0.360274	0.0467647	0.430514	0.0590402
52.2	0.419532	0.048447	0.472893	0.0602293
52.4	0.393266	0.0387738	0.388752	0.0477736
52.6	0.393048	0.0466271	0.403832	0.0524283
52.8	0.373751	0.0461879	0.451936	0.0485009
53	0.363721	0.0446881	0.414672	0.0428004
53.2	0.354548	0.0496236	0.425754	0.0608002
53.4	0.39658	0.0436183	0.398491	0.0523751
53.6	0.363493	0.0503157	0.345222	0.0467923
53.8	0.369006	0.0496141	0.417714	0.0556239
54	0.333569	0.0450364	0.423013	0.0654047
54.2	0.368608	0.0448254	0.400368	0.0563803
54.4	0.336113	0.0459991	0.340847	0.044401
54.6	0.299692	0.041198	0.347641	0.0488496
54.8	0.2369	0.0443171	0.403805	0.0566397
55	0.319732	0.0420851	0.393193	0.0490668
55.2	0.29311	0.0506437	0.39761	0.0544591
55.4	0.27457	0.0487422	0.402291	0.0475046
55.6	0.286275	0.0429622	0.463921	0.060848
55.8	0.264263	0.0399395	0.392154	0.0508813
56	0.314908	0.0406313	0.370034	0.0540573
56.2	0.286775	0.0471605	0.353209	0.0603359
56.4	0.243011	0.037403	0.36978	0.0555728
56.6	0.313591	0.0444436	0.345467	0.0588645
56.8	0.303823	0.0380485	0.353869	0.0639168
57	0.24734	0.0427982	0.347559	0.0437775
57.2	0.298598	0.0437373	0.37113	0.0581502
57.4	0.287186	0.0429601	0.36886	0.0543078
57.6	0.289769	0.0448292	0.383248	0.0543382
57.8	0.207878	0.0439714	0.382642	0.0561721
58	0.24248	0.0464415	0.461818	0.0645305
58.2	0.23993	0.0436495	0.362398	0.0540146
58.4	0.272558	0.0404569	0.344726	0.0515482
58.6	0.266611	0.0419591	0.327447	0.044651
58.8	0.224258	0.0407275	0.369034	0.0562181
59	0.220406	0.0411674	0.29564	0.051144
59.2	0.203921	0.0424681	0.336224	0.0533442
59.4	0.211963	0.0426907	0.355914	0.0608317
59.6	0.22986	0.0422467	0.361333	0.0582053
59.8	0.252698	0.040293	0.273487	0.047343
60	0.259049	0.0441969	0.3423	0.046166
60.2	0.197433	0.0381267	0.351971	0.0584198
60.4	0.23259	0.0424454	0.365294	0.0480073
60.6	0.2764	0.0370903	0.311668	0.0579571
60.8	0.256393	0.0411678	0.344168	0.0540062
61	0.25259	0.0413746	0.275603	0.0423937
61.2	0.218677	0.0447077	0.257034	0.0473853
61.4	0.168359	0.0410839	0.255408	0.0422529
61.6	0.239418	0.0383778	0.247115	0.048008
61.8	0.150082	0.0378843	0.312558	0.0454225
62	0.210309	0.0328243	0.276231	0.0474361
62.2	0.213895	0.040974	0.25685	0.0470271
62.4	0.202633	0.0370752	0.248762	0.0464193
62.6	0.221095	0.0410729	0.320004	0.0561022
62.8	0.209404	0.041249	0.250961	0.0433093
63	0.232354	0.0461394	0.174982	0.045406
63.2	0.198929	0.0408079	0.267539	0.0576053
63.4	0.198789	0.0428096	0.240368	0.0409535
63.6	0.177581	0.0402156	0.266154	0.0466393
63.8	0.0936926	0.0366534	0.231362	0.043333
64	0.144815	0.0474583	0.278219	0.0511562
64.2	0.206543	0.0431457	0.308448	0.0481772
64.4	0.116041	0.0355448	0.213062	0.0494648
64.6	0.167986	0.0398825	0.199371	0.0428602
64.8	0.207516	0.0347596	0.173149	0.0353519
65	0.179233	0.0404919	0.221867	0.0460239
65.2	0.200572	0.0351318	0.246914	0.0429338
65.4	0.220972	0.0379216	0.206411	0.0476678
65.6	0.219114	0.0363297	0.246003	0.0490671
65.8	0.231659	0.0385333	0.228192	0.0467579
66	0.255057	0.0363161	0.328766	0.0614704
66.2	0.258442	0.0440323	0.196796	0.0484171
66.4	0.207393	0.03459	0.197508	0.0453847
66.6	0.171589	0.0325472	0.326445	0.0594716
66.8	0.189289	0.0433361	0.200022	0.0490819
67	0.176441	0.0434193	0.274435	0.0583292
67.2	0.231767	0.0384001	0.221457	0.0495521
67.4	0.158922	0.0423152	0.282834	0.0527686
67.6	0.201505	0.0430645	0.246391	0.0491456
67.8	0.179662	0.042214	0.212589	0.0479698
68	0.206254	0.0437313	0.191136	0.0531294
68.2	0.229714	0.0434263	0.246338	0.0480977
68.4	0.202957	0.0396867	0.241175	0.0456343
68.6	0.15775	0.0390172	0.271352	0.0523521
68.8	0.163681	0.0416106	0.252041	0.0533801
69	0.230379	0.0457745	0.210917	0.0432265
69.2	0.166648	0.0358384	0.286721	0.0549593
69.4	0.18729	0.0432495	0.19521	0.0463717
69.6	0.187112	0.0362656	0.169171	0.0407547
69.8	0.131951	0.0432348	0.30355	0.0457092
70	0.149114	0.0419924	0.202184	0.0389442
70.2	0.116664	0.0361203	0.24276	0.0541456
70.4	0.140752	0.0356302	0.284535	0.0535392
70.6	0.0910122	0.0393919	0.237187	0.0555472
70.8	0.191684	0.0427552	0.260654	0.0503547
71	0.243207	0.0428431	0.232214	0.043914
71.2	0.122215	0.0473852	0.250054	0.0578634
71.4	0.190413	0.0349663	0.286575	0.0500919
71.6	0.199407	0.0379469	0.196778	0.0339765
71.8	0.165927	0.0364603	0.250889	0.0450458
72	0.114536	0.0387261	0.285249	0.0523765
72.2	0.17903	0.0407617	0.169962	0.0429781
72.4	0.119064	0.0389846	0.177694	0.0488284
72.6	0.150457	0.0415721	0.241196	0.042118
72.8	0.156412	0.0394375	0.246729	0.0515707
73	0.124653	0.0453006	0.23914	0.0541268
73.2	0.175134	0.0420989	0.270971	0.0457656
73.4	0.164031	0.0410701	0.27383	0.0500111
73.6	0.122317	0.0394183	0.26126	0.0565039
73.8	0.15335	0.0417921	0.144556	0.0512079
74	0.127026	0.0400552	0.179453	0.0473069
74.2	0.146779	0.0407763	0.184714	0.0384273
74.4	0.17039	0.0409144	0.234276	0.0468137
74.6	0.171781	0.0382833	0.210281	0.0557286
74.8	0.160727	0.0418508	0.184351	0.037041
75	0.17981	0.0422475	0.158015	0.0426485
75.2	0.170059	0.0406353	0.201985	0.0449981
75.4	0.141538	0.0382487	0.201356	0.0505551
75.6	0.177979	0.0377214	0.234177	0.0601496
75.8	0.198533	0.0396881	0.250015	0.0532136
76	0.168802	0.0372482	0.276963	0.0589451
76.2	0.171626	0.039375	0.226284	0.048853
76.4	0.130788	0.0404171	0.161068	0.0413508
76.6	0.161022	0.0376678	0.218073	0.0569954
76.8	0.103564	0.0377294	0.158611	0.0489662
77	0.163491	0.0441366	0.147518	0.0506894
77.2	0.1633	0.0376727	0.201961	0.0433752
77.4	0.198903	0.0420386	0.175751	0.035377
77.6	0.140085	0.0361412	0.215071	0.0526615
77.8	0.135661	0.0397074	0.253162	0.0566922
78	0.181684	0.0440106	0.170297	0.0426845
78.2	0.196037	0.0433513	0.164675	0.0459118
78.4	0.165962	0.0417459	0.133957	0.0497167
78.6	0.106446	0.037615	0.15082	0.0490892
78.8	0.200557	0.0371018	0.144289	0.0591271
79	0.159419	0.0393111	0.120066	0.0393494
79.2	0.210199	0.0351593	0.118848	0.0426587
79.4	0.146101	0.0401008	0.137497	0.0395741
79.6	0.127872	0.0413763	0.0517622	0.0381863
79.8	0.185098	0.0405486	0.0824805	0.0436643
80	0.159812	0.0364944	0.0971536	0.0459133
80.2	0.116855	0.0441607	0.131002	0.0343323
80.4	0.157075	0.0363329	0.0944764	0.0453618
80.6	0.091811	0.042461	0.152376	0.045674
80.8	0.101639	0.0386936	0.135299	0.0450549
81	0.143542	0.0398657	0.107603	0.0448412
81.2	0.0661043	0.0412396	0.153218	0.0482286
81.4	0.135182	0.0406393	0.105637	0.0419694
81.6	0.133789	0.0404528	0.0825247	0.0385264
81.8	0.121643	0.0414081	0.124804	0.0471677
82	0.109089	0.0478807	0.150524	0.0528161
82.2	0.125062	0.0429017	0.175173	0.0499466
82.4	0.125341	0.0406204	0.106632	0.0524999
82.6	0.118603	0.0423443	0.0437504	0.0514007
82.8	0.129679	0.042637	0.128776	0.051291
83	0.0744198	0.0389145	0.0909514	0.050442
83.2	0.0861789	0.0329505	0.081846	0.0424609
83.4	0.0458746	0.0419274	0.0234488	0.0411954
83.6	0.134954	0.0424929	0.0497003	0.0550918
83.8	0.0892931	0.0369092	0.113333	0.0509463
84	0.0681469	0.0353367	0.0620442	0.0514277
84.2	0.119437	0.0394281	0.109875	0.0524317
84.4	0.1091	0.0397621	0.155204	0.050185
84.6	0.135487	0.0358869	0.090472	0.0456851
84.8	0.140078	0.035996	0.141076	0.0449152
85	0.116151	0.0392171	0.139465	0.043125
85.2	0.121712	0.0394899	0.119304	0.0529398
85.4	0.103796	0.0384791	0.107326	0.046726
85.6	0.133276	0.0446763	0.131098	0.0440817
85.8	0.099828	0.0444606	0.136077	0.0434492
86	0.12338	0.0426912	0.0674542	0.0499647
86.2	0.0948507	0.0410828	0.122812	0.0508742
86.4	0.118472	0.0456408	0.144923	0.0485435
86.6	0.113438	0.0395889	0.0715201	0.0410395
86.8	0.106605	0.0418402	0.0830571	0.0405063
87	0.192606	0.0363523	0.149634	0.0478837
87.2	0.093494	0.0389833	0.109528	0.0548467
87.4	0.0577963	0.0403243	0.140243	0.0520613
87.6	0.0631197	0.0424862	0.12835	0.0530871
87.8	0.0807711	0.0412707	0.0834569	0.0469366
88	0.0576717	0.0398282	0.131694	0.0450821
88.2	0.0815453	0.0400447	0.174059	0.0480278
88.4	0.142696	0.0368243	0.142672	0.0465857
88.6	0.0886424	0.0420745	0.134428	0.0420006
88.8	0.0670266	0.0422951	0.146036	0.0484892
89	0.0944479	0.0355394	0.123496	0.0492967
89.2	0.121766	0.0384487	0.0855216	0.0500096
89.4	0.0925856	0.0387314	0.154896	0.0474151
89.6	0.0718797	0.0392338	0.06519	0.0490117
89.8	0.0798628	0.0344889	0.0463208	0.047672
90	0.060143	0.0383249	0.146574	0.0502783
90.2	0.0999876	0.042588	0.136663	0.046863
90.4	0.0831438	0.0370789	0.0848703	0.0404033
90.6	0.0229	0.0327328	0.129023	0.0445077
90.8	0.0655067	0.0428684	0.0503767	0.055021
91	0.0347425	0.0346721	0.0452045	0.0539496
91.2	0.0830003	0.0381828	0.0676675	0.0532032
91.4	0.12801	0.0395913	0.0600574	0.0497692
91.6	0.115637	0.0364405	0.0224256	0.0469656
91.8	0.0387309	0.0380749	-0.0186578	0.0374921
92	0.0648437	0.0367069	0.0531745	0.048803
92.2	0.0941077	0.0343441	0.0392136	0.0552197
92.4	0.0966356	0.0320855	0.0623746	0.0493722
92.6	0.0956644	0.0367111	0.0531755	0.0543994
92.8	0.0669209	0.0373274	0.0529348	0.0455569
93	0.068149	0.0326557	0.0847195	0.0411122
93.2	0.03126	0.0455879	0.0729558	0.0479931
93.4	0.06195	0.0378586	0.100644	0.0424927
93.6	-0.00248306	0.0416769	0.122076	0.0420179
93.8	-0.00194646	0.0390848	0.0983125	0.0420804
94	0.065541	0.0368509	0.0983462	0.0440372
94.2	0.0725892	0.0360681	0.0873827	0.040382
94.4	0.0151703	0.0379632	0.117663	0.0513045
94.6	0.0306005	0.0380796	0.0983564	0.0493745
94.8	0.0900491	0.036047	0.0877025	0.0495801
95	0.0561035	0.0408798	0.0605229	0.0385247
95.2	0.098343	0.0338413	0.128956	0.0430079
95.4	0.0509165	0.0371008	0.171847	0.041654
95.6	0.0233372	0.0323572	0.100204	0.0551251
95.8	0.0410184	0.0397881	0.140972	0.0438275
96	0.0595708	0.0416511	0.0853918	0.0481478
96.2	0.0577026	0.0362788	0.125495	0.0458826
96.4	0.0650508	0.0419365	0.108749	0.0488682
96.6	0.0699765	0.0396737	0.076933	0.0424416
96.8	0.015637	0.0381515	0.114557	0.0418359
97	0.08505	0.0318791	0.129008	0.0497089
97.2	0.0990903	0.04112	0.0925106	0.0509739
97.4	0.0598239	0.0400478	0.13158	0.042481
97.6	0.0354963	0.0313646	0.0385374	0.0545941
97.8	0.0984323	0.034933	0.0396856	0.0433984
98	0.109108	0.0316423	0.0439156	0.050858
98.2	0.0576798	0.0362569	0.0733663	0.0505974
98.4	0.0723951	0.0322453	0.080215	0.0473808
98.6	0.0609699	0.0371952	0.0482376	0.04548
98.8	0.047503	0.0314246	0.134921	0.0407608
99	0.0389968	0.0326282	0.122518	0.0487886
99.2	0.0243687	0.0370241	0.0912531	0.0448283
99.4	0.0373152	0.0401764	0.130895	0.0469869
99.6	0.0434915	0.0365798	0.101368	0.047778
99.8	0.0406274	0.0409962	-0.0217991	0.0514635
100	0.0223668	0.0300972	0.0881145	0.0461033

## Sheet: Fig. 2D
Worm Strain	N2	unc11 (pek217) (BJH717)	FL (BJH2461)	ΔAD (BJH966)
τ (s)	14.039	8.58451	3.37836	13.5184
	2.82586	9.76751	6.01103	87.8112
	6.40575	36.2458	51.6302	9.58745
	5.76381	37.3444	65.4898	21.1856
	8.11697	70.0915	18.3073	20.7608
	6.39281	22.0779	17.5572	21.2909
	5.86717	39.8696	44.2368	20.4207
	24.834	35.9294	27.6198	16.4421
	16.025	14.8099	29.2153	3.85859
	48.398	22.8339	28.1921	17.2278
	10.0354	19.7075	16.1391	9.75176
	73.6305	26.7634	13.5671	11.5073
	77.2636	35.3452	24.0897	16.1049
	7.43731	64.3563	28.0947	10.2475
	2.61279	41.0513	23.7701	16.8577
	4.66418	80.5973	17.0757	11.7
	10.3421	24.4204	9.17235	12.9916
	4.62413	12.2934	19.0731	11.2512
	10.2015	31.6735	20.3284	16.3306
	55.0753	41.6306	13.7254	62.6208
	153.273	75.6982	8.66957	18.1668
	28.3101	58.2208	10.8277	13.9826
	14.3797	40.9613	26.0523	20.1598
	14.1293	48.4757	16.3194	36.3093
	20.6276	23.1012	21.9236	2.51129
	17.2232	29.3935	23.2191	6.19261
	9.95307	221.035	63.1449	15.3265
	10.5419	101.252	36.4823	18.5216
	37.506	100.283	68.7575	21.7006
	14.5042	66.1474	9.83597	26.6971
	11.0112	88.8187	17.9339	31.3097
	11.5331	88.0577	30.0344	44.8749
	15.1259	29.3164	9.53496	23.8222
	15.3442	30.6704	47.3604	18.2978
	15.4878	113.671	24.8395	16.4142
	10.2375	19.977	12.8867	17.0822
	25.3962	41.1668	15.8188	24.2279
	18.0446	40.3979	15.0671	59.3067
	19.7352	34.838	47.6894	24.9088
	17.5277	25.5043	17.8598	116.301
	15.5274	31.785	25.83	151.606
	13.7772	97.193	4.50384	35.9041
	14.4565	22.308	18.7851	47.6942
	22.4317	35.7578	47.4367	40.5106
	21.5517	53.1751
	8.47195	34.6073
	19.9926	32.3009
	16.871	182.26
	15.133	65.1235
	20.6136	52.9456
	16.7324	54.5792
	19.7918
	17.2456
	12.3113
	28.2983
	11.932
	7.97291
	11.2089
	12.2781
	9.80498
	5.20555
	11.2105
	2.70611
	17.1977
	2.85016
	23.8864
	17.1737
	13.8073
	10.2203

## Sheet: Fig. 2E
Worm Strain	N2	unc11 (pek217) (BJH717)	FL (BJH2461)	ΔAD (BJH966)
Fluo. Intensity (a.u.)	6519.21	8495.54	5585.35	5558.54
	6808.19	8706.7	5779.08	5190.65
	7545.69	9040.45	5783.19	5008.89
	7311.87	7028.03	5136.26	5290.68
	9107.62	8802.9	4800.02	4732.86
	12417.4	7405.18	4549.8	4927.05
	11084.6	7962.88	4815.86	9290.94
	5757.69	16004.4	5219.49	9264.44
	5501.05	6495.12	5068.44	7420.61
	6003.42	6262.03	5175.8	8209.62
	6183.54	6427.89	5094.52	7161.62
	6054.13	6876.68	5910.5	7313.92
	5698.14	7228.78	6579.24	6577.61
	5727.5	7777.79	7947.29	7253.74
	5972.75	8336.44	7200.69	7318.23
	6216.53	7460.59	3307.89	6867.02
	4636.96	7334.72	3609.55	7012.08
	4537.34	7660.5	3349.84	7040.06
	4732.27	8443.15	2879.7	6967.65
	4506.54	10734.5	2788.62	7440.39
	4750.99	14450.6	3114.16	8754.9
	4930.58	12833.1	2610.42	8204.16
	4895.79	11648.8	3103.01	9789.88
	4661.51	14713.6	3349.14	9775.84
	5410.11	18438.5	3811.64	3230.99
	4559.05	22096.1	5216.73	3456.4
	6680.89	6932.85	4849.91	3178.54
	7589.67	7060.1	3840.39	3853.59
	7749.59	6413.7	10923.7	3817.95
	7830.79	6497.63	7561.66	3736.29
	7309.12	6701.75	7955.27	3547.51
	7467.58	8209.34	7095.51	10693.6
	8143.12	9656.14	7135.8	8515.78
	9142.32	9223.16	8021.57	10220.3
	7901.94	9272.31	9938.23	10765.3
	7812.9	7532.05	8415.84	10743.7
	7299.02	7066.63	7033.78	9873.01
	6544.6	12789	8941.16	7248.08
	6547.03	11340.7	8558.97	6222.58
	6801.97	11178.5	8189.56	7814.04
	6822.41	9110	6962.35	8131.51
	7054.06	8534.98	8933.06	12101.1
	7240.51	8265.45	8053.17	7068.71
	8036.06	7818.23	7255.79	6715.29
	6889.82	13423.5	7265.29	6715.7
	6435.42	7854.82	8064.96	6842.34
	7379.15	6846.6	8606.02	9185.48
	6702.95	8729.48	10257.5	9199.43
	6837.34	12351.6	8757.11	9222.8
	7018.55	7227.84	7786.81	6940.33
	7133.31	8065.34	8179.12	10257.9
	6529.89	8385.89	8269.26	14852.4
	8113.48	9253.48	7391.1	10778.5
	7965.02	12193.6	7621.51	7112.9
	7884.41	12652.8	5682.71	5732.09
	7832.4	13469.9	6843.96	6163.59
	9026.71	12889.4	6901.85	5372.27
	9295.53	8065.72	8622.14	5106.8
	9600.07	8435.23	9928.8	6066.14
	5286.45	10524.4	7433.32	6345.78
	5406.65	9607.25	7331.85	7226.18
	5282.53	11796.6	5960.28	7305.06
	4912.64	7644.84		9718.09
	5282.38	6746.21		8929.58
	5246.68	6197.23		8143.25
	6589.32	5264.46		7656.56
	9411.99	5345.28		9228.89
	6593.61	7882.36		10497.2
	6383.27	7757.42		12947.9
	6812.15	7215.29		13263
	7004.09	8202.96		16233.8
	7036.22	9308.46		12747.6
	7322.43	10966.8		11151.8
	7027.78	12256.5
	5862.49	9584.27
	6040.66	11497.3
	5945.78	13317.2
	6180.88	21992.8
	6853.58	16636.4
	7526.09	10332.1
	7737.41	11158.8
	8182.23	10012.1
	8600.85	9249.97
	10769	8764.37
		12327.1
		11227.7
		12295.4
		9311.59
		9625.18
		9273.53
		9058.45
		9826.58
