# Supplementary material for: Endocytic protein AP180 assembly domain regulates synaptic vesicle size and release in Caenorhabditis elegans
Source: PLoS Biol. 2026 Feb 6;24(2):e3003643. doi: 10.1371/journal.pbio.3003643 (PMC12893657; doi:10.1371/journal.pbio.3003643)
Supplement: S3 Data — (XLSX) [file pbio.3003643.s011.xlsx]

## Sheet: Fig. 3B left
Worm Strain	N2	unc-11 mut. (BJH717)	FL (BJH2461)	∆AD (BJH966)
diameter (nm)	31.226	39.5095	36.89	41.564
	32.2024	39.1813	31.38	40.564
	33.1093	38.921	36.2	40.434
	32.6268	39.8893	33.21	42.979
	29.7537	39.4598	30.02	39.931
	33.4264	41.0696	32.48	40.116
	33.8028	40.2081	30.99	38.94
	33.2545	41.0138	31.51	37.241
	34.8763	40.6202	35.13	39.229
	31.3923	39.5047	35.75	40.062
	31.2366	39.4695	35.13	42.929
	34.5445	41.4296	31.42	41.592
	31.9129	42.2048	33.48	40.959
	32.6513	42.2215	31.24	40.593
	32.0228	38.5035	30.43	41.272
	31.6897	38.7874	30.92	41.072
	31.206	40.0683	33.26	40.023
	33.4658	37.7716	33.51	41.071
	31.7852	40.203	34.03	39.91
	32.8947	41.9691	33.03	40.522
	33.8608	41.7054	32.25	37.381
	33.2008	43.0189	32.9	39.595
	32.0994	39.7864	32.9	41.77
	31.6787	41.5211	31.91	38.992
	28.813	40.0796	32.74	40.395
	33.609	39.2276	34.56	39.234
	33.2873	38.5196	33.16	40.016
	31.3759			39.356
	34.243			38.636
	30.6435			39.587
	31.9549			40.955
	32.2424			41.443
	29.5418			38.895
	31.2174			39.718
	32.8774			42.294
	33.9922			40.515
	34.1114			40.642
	30.3675			43.115
	32.118			40.915
	29.8025			42.82
	31.0778			41.836
	29.0301			40.541
	31.7754			41.721
	32.026			40.455
	32.6126			42.042
	33.5053			43.467
	28.8537			38.326
	30.6462			40.286
	33.4524			39.957
	35.1076			41.396
	31.5317			40.846
	31.7199			36.985
	31.3271			38.277
				38.285
				39.323
				40.038
				39.983
				38.772
				41.656
				40.378

## Sheet: Fig. 3B right
Worm Strain	N2	unc11 (pek217) (BJH717)	FL (BJH2097)	ΔAD (BJH966)
SV number/ profile	44	47	43	38
	37	38	36	37
	49	39	31	37
	58	30	45	35
	30	35	28	46
	30	15	29	49
	31	22	30	45
	36	31	30	26
	36	13	27	23
	35	19	26	14
	22	43	26	18
	18	43	24	24
	16	34	47	17
	47	35	55	12
	28	38	32	36
	24	35	31	45
	28	24	32	40
	54	29	29	52
	53	42	32	48
	61	21	31	42
	69	19	30	25
	31	14	23	32
	38	27	33	49
	41	26	24	52
	30	41	21	45
	38	30	23	52
	42	36	21	30
	27			28
	46			18
	62			34
	45			42
	29			17
	40			19
	36			33
	29			25
	25			20
	30			25
	31			21
	40			37
	25			36
	30			49
	44			47
	45			45
	50			26
	48			40
	46			34
	27			21
	38			15
	39			61
	15			23
	15			36
	43			24
	32			22
				12
				33
				34
				21
				34
				34
				45
			31.0741

## Sheet: Fig. 3C
Worm Strain	N2	unc-11 mut. (BJH717)	∆AD (BJH966)
diameter center	cumulative fraction
20	0.000511509	0	0
21	0.00204604	0	0
22	0.00511509	0	0
23	0.0138107	0	0
24	0.028133	0	0
25	0.0460358	0	0
26	0.0757033	0	0
27	0.126343	0	0.00101729
28	0.193862	0.00121212	0.00305188
29	0.265985	0.00848485	0.00661241
30	0.360102	0.0181818	0.00915565
31	0.472123	0.0351515	0.0122075
32	0.559079	0.0593939	0.0218718
33	0.65422	0.0848485	0.0467955
34	0.741688	0.121212	0.0737538
35	0.807673	0.169697	0.123093
36	0.858824	0.238788	0.169888
37	0.894629	0.286061	0.244151
38	0.929412	0.370909	0.318922
39	0.947826	0.454545	0.423194
40	0.960102	0.539394	0.510682
41	0.970844	0.619394	0.606307
42	0.977494	0.688485	0.696846
43	0.982097	0.752727	0.775687
44	0.985166	0.814545	0.833164
45	0.990793	0.860606	0.873856
46	0.992327	0.905455	0.91353
47	0.995396	0.946667	0.945575
48	0.997442	0.969697	0.967955
49	0.999488	0.986667	0.991353
50	1	1	1

## Sheet: Fig. 3D
	fraction
Worm Strain	w ELS	wo ELS
N2	0	1
unc11 (pek217) (BJH717)	0.25	0.75
ΔAD (BJH966)	0.35	0.65
