# Supplementary material for: Endocytic protein AP180 assembly domain regulates synaptic vesicle size and release in Caenorhabditis elegans
Source: PLoS Biol. 2026 Feb 6;24(2):e3003643. doi: 10.1371/journal.pbio.3003643 (PMC12893657; doi:10.1371/journal.pbio.3003643)
Supplement: S4 Data — (XLSX) [file pbio.3003643.s012.xlsx]

## Sheet: Fig. 4A
	Endo. EPSCs Amp. (pA)			Endo. EPSCs Frequence (Hz)
Worm Strain	Mean	SEM	N	Mean	SEM	N
N2	22.4	2.3	30	52.5	2.5	30
cpx-1 (BJH2047)	23	1.4	9	91.7	8.7	9
ΔAD (BJH966)	36.5	2.1	19	75	5.2	19
ΔAD, cpx1 (BJH2150)	34.4	1.5	13	73	7.8	13

## Sheet: Fig. 4B
	evoked EPSCs Amp. (pA)
Worm Strain	Mean	SEM	N
N2	3.24	0.2	30
cpx-1 (BJH2047)	0.21	0.03	9
ΔAD (BJH966)	4.3	0.17	13
ΔAD, cpx1 (BJH2150)	0.28	0.03	11

## Sheet: Fig. 4E
	Endo. EPSCs Amp. (pA)			Endo. EPSCs Frequence (Hz)
Worm Strain	Mean	SEM	N	Mean	SEM	N
N2	22.4	2.3	30	52.5	2.5	30
ΔAD (BJH966)	36.5	2.1	19	75	5.2	19
∆AD; CPX-1 (BJH1054)	30.55	1.9	11	60.57	5.43	11
ΔAD, CPX-1::RAB-3 (BJH2392)	32.7	2	12	23.6	5.67	12
ΔAD,CPX-1_ΔCH::RAB-3 (BJH1062)	32.4	2.15	9	62.9	9.46	9
