# Supplementary material for: Endocytic protein AP180 assembly domain regulates synaptic vesicle size and release in Caenorhabditis elegans
Source: PLoS Biol. 2026 Feb 6;24(2):e3003643. doi: 10.1371/journal.pbio.3003643 (PMC12893657; doi:10.1371/journal.pbio.3003643)
Supplement: S5 Data — (XLSX) [file pbio.3003643.s013.xlsx]

## Sheet: Fig. 5C
Worm Strain	N2	unc-11 mut. (BJH717)	∆AD (BJH966)	NfM (BJH2309)	HIPR-1_CD (BJH2301)	Epsin1_CD (BJH2308)
diameter	31.226	39.5095	41.564	35.6643	35.9337	31.4554
	32.2024	39.1813	40.564	36.6992	36.0469	38.4935
	33.1093	38.921	40.434	38.4303	36.3262	35.4846
	32.6268	39.8893	42.979	39.1118	37.2827	35.461
	29.7537	39.4598	39.931	40.4711	36.506	37.2359
	33.4264	41.0696	40.116	43.8468	36.0595	36.4396
	33.8028	40.2081	38.94	41.4813	35.2744	33.137
	33.2545	41.0138	37.241	36.0559	34.9781	32.7951
	34.8763	40.6202	39.229	36.8608	33.3594	32.8667
	31.3923	39.5047	40.062	38.3092	32.8027	35.2727
	31.2366	39.4695	42.929	39.8314	32.6375	33.9553
	34.5445	41.4296	41.592	37.9679	32.7163	34.6996
	31.9129	42.2048	40.959	38.3268	37.1291	34.8989
	32.6513	42.2215	40.593	38.0495	34.5889	36.0399
	32.0228	38.5035	41.272	39.3152	39.255	34.0376
	31.6897	38.7874	41.072	36.7221	38.882	33.7264
	31.206	40.0683	40.023	36.7134		33.034
	33.4658	37.7716	41.071	37.1933		34.3745
	31.7852	40.203	39.91	38.0969		34.1105
	32.8947	41.9691	40.522	40.1065		34.9059
	33.8608	41.7054	37.381	37.9153		38.1973
	33.2008	43.0189	39.595	41.3083		38.1791
	32.0994	39.7864	41.77	39.9087		33.2323
	31.6787	41.5211	38.992	42.1434		31.0522
	28.813	40.0796	40.395	38.6034		36.9176
	33.609	39.2276	39.234	39.3658		35.1635
	33.2873	38.5196	40.016	38.2567		33.5454
	31.3759		39.356			32.9051
	34.243		38.636
	30.6435		39.587
	31.9549		40.955
	32.2424		41.443
	29.5418		38.895
	31.2174		39.718
	32.8774		42.294
	33.9922		40.515
	34.1114		40.642
	30.3675		43.115
	32.118		40.915
	29.8025		42.82
	31.0778		41.836
	29.0301		40.541
	31.7754		41.721
	32.026		40.455
	32.6126		42.042
	33.5053		43.467
	28.8537		38.326
	30.6462		40.286
	33.4524		39.957
	35.1076		41.396
	31.5317		40.846
	31.7199		36.985
	31.3271		38.277
			38.285
			39.323
			40.038
			39.983
			38.772
			41.656
			40.378

## Sheet: Fig. 5D
	fraction
Worm Strain	w ELS	wo ELS
N2	0	1
unc-11 mut. (BJH717)	0.25	0.75
∆AD (BJH966)	0.35	0.65
NfM (BJH2309)	0.14	0.86
HIPR-1_CD (BJH2301)	0.09	0.91
Epsin1_CD (BJH2308)	0	1
