# Supplementary material for: Endocytic protein AP180 assembly domain regulates synaptic vesicle size and release in Caenorhabditis elegans
Source: PLoS Biol. 2026 Feb 6;24(2):e3003643. doi: 10.1371/journal.pbio.3003643 (PMC12893657; doi:10.1371/journal.pbio.3003643)
Supplement: S6 Data — (XLSX) [file pbio.3003643.s014.xlsx]

## Sheet: Fig. 6A
Worm Strain	HIPR-1_CD (BJH2301)	HIPR-1∆THATCH (BJH2518)
diameter	35.9337	39.388
	36.0469	41.472
	36.3262	40.258
	37.2827	40.079
	36.506	42.082
	36.0595	40.872
	35.2744	40.032
	34.9781	40.477
	33.3594	38.641
	32.8027	38.008
	32.6375	38.605
	32.7163	39.532
	37.1291	39.876
	34.5889	39.78
	39.255	40.377
	38.882	36.92
		40.183
		39.388

## Sheet: Fig. 6B
Worm Strain	∆AD (BJH966)	∆AD::Lifeact (BJH2508 )
diameter	41.564	34.283
	40.564	35.123
	40.434	36.957
	42.979	37.183
	39.931	35.526
	40.116	33.093
	38.94	33.925
	37.241	35.879
	39.229	32.993
	40.062	35.316
	42.929	33.069
	41.592	34.37
	40.959	34.509
	40.593	32.171
	41.272	33.687
	41.072	37.173
	40.023	33.302
	41.071	35.612
	39.91	33.863
	40.522	34.608
	37.381	35.683
	39.595	37.981
	41.77	35.406
	38.992	36.632
	40.395	36.542
	39.234
	40.016
	39.356
	38.636
	39.587
	40.955
	41.443
	38.895
	39.718
	42.294
	40.515
	40.642
	43.115
	40.915
	42.82
	41.836
	40.541
	41.721
	40.455
	42.042
	43.467
	38.326
	40.286
	39.957
	41.396
	40.846
	36.985
	38.277
	38.285
	39.323
	40.038
	39.983
	38.772
	41.656
	40.378

## Sheet: Fig. 6C
	Endo. EPSCs Amp. (pA)			Endo. EPSCs Frequence (Hz)
Worm Strain	Mean	SEM	N	Mean	SEM	N
N2	22.4	2.3	30	52.5	2.5	30
∆AD (BJH966)	36.5	2.1	19	75	5.2	19
∆AD::Lifeact (BJH2508 )	25.67	1.56	11	36.8	5.16	11
