# Supplementary material for: Endocytic protein AP180 assembly domain regulates synaptic vesicle size and release in Caenorhabditis elegans
Source: PLoS Biol. 2026 Feb 6;24(2):e3003643. doi: 10.1371/journal.pbio.3003643 (PMC12893657; doi:10.1371/journal.pbio.3003643)
Supplement: S7 Data — (XLSX) [file pbio.3003643.s015.xlsx]

## Sheet: Fig. 7B ROI1
Objective	PIP2 liposomes	UNC-11_FL (C550)	F-actin
Distance(μm)	Intensity (a.u.)
0	1000	344	714
0.053	1103.92	405.382	692.196
0.106	1025.02	379.664	620.757
0.159	789.212	386.432	527.356
0.212	787.529	308.648	302.958
0.265	606.303	330.479	358.153
0.318	378.875	339.693	381.594
0.371	246.572	325.901	533.549
0.424	237.074	335.394	400.328
0.477	228.248	330.35	355.441
0.53	210.355	332.421	373.27
0.583	225.891	450.768	553.903
0.636	218.08	398.241	542.542
0.689	208.028	299.601	694.734
0.742	216.733	328.125	547.224
0.795	218.158	448.058	432.374
0.848	207.187	417.042	437.744
0.901	205.072	390.621	758.852
0.954	225.266	446.117	617.455
1.007	221.483	411.528	585.929
1.06	198.774	370.345	503.643
1.113	201.328	440.251	440.48
1.166	199.236	379.404	564.922
1.219	196.533	350.742	957.562
1.272	197.483	538.645	1066.48
1.325	199.588	467.802	828.555
1.378	195.147	464.255	822.911
1.431	205.496	370.888	685.823
1.484	195.221	396.976	834.335
1.537	188.732	407.822	773.357
1.59	194.176	348.235	819.208
1.643	206.941	456.793	742.832
1.696	192.86	391.718	736.482
1.749	190.356	354.52	795.03
1.802	191.944	459.102	451.302
1.855	190.779	403.281	788.505
1.908	191.776	400.979	602.26
1.961	190.314	405.623	536.674
2.014	194.246	353.043	530.837
2.067	193.192	304.342	611.267
2.12	187.982	372.684	613.561
2.173	185.589	312.47	299.439
2.226	186.798	373.101	493.313
2.279	186.627	411.194	520.381
2.332	191.507	463.491	417.439
2.385	194.844	357.239	347.271
2.438	198.372	343.276	339.649
2.491	202.041	345.706	262.876
2.544	193.059	309.119	221.514
2.597	189.879	374.243	225.733
2.65	195.761	359.75	323.156
2.703	193.972	317.454	204.077
2.756	192.559	337.976	254.984
2.809	195.111	337.051	307.891
2.862	195.752	306.485	422.634
2.915	196.217	327.409	320.579
2.968	196.662	345.291	293.57
3.021	199.763	371.396	309.688
3.074	199.525	385.108	361.576
3.127	206.701	452.892	254.043
3.18	210.057	405.259	223.841
3.233	200.973	338.356	200.662
3.286	194.721	337.081	237.8
3.339	199.735	343.924	257.387
3.392	197.656	365.063	210.402
3.445	199.677	341.951	198.424
3.498	219.278	320.43	280.67
3.551	223.229	365.992	270.576
3.604	202.834	330.934	268.96
3.657	203.835	346.276	363.09
3.71	211.205	321.427	297.569
3.763	216.768	378.233	338.748
3.816	218.927	325.445	282.121
3.869	224.331	339.277	318.841
3.922	232.619	332.442	260.662
3.975	219.935	380.582	183.078
4.028	222.766	335.315	344.739
4.081	221.084	313.906	308.563
4.134	241.703	380.271	200.774
4.187	229.959	398.571	272.24
4.24	230.476	388.854	239.997
4.293	232.669	310.383	208.253
4.346	247.568	618.312	204.612
4.399	241.347	404.06	385.265
4.452	242.81	378.959	464.306
4.505	288.373	389.819	529.327
4.558	268.741	311.515	469.628
4.611	260.909	371.974	445.737
4.664	258.573	378.679	401.387
4.717	280.843	525.906	602.222
4.77	290.134	532.616	623.03
4.823	308.381	507.343	576.522
4.876	324.301	374.173	508.898
4.929	347.282	420.908	873.833
4.982	392.714	473.03	930.157
5.035	438.634	596.949	1132.09
5.088	647.688	469.355	755.995
5.141	929.83	532.472	1182.41
5.194	1123.46	622.296	1215.29
5.247	1217.75	1241.09	1484.95
5.3	1568.49	1299.07	1239.85
5.353	1749.84	1735.59	1153.26
5.406	1581.6	1971.24	1108.83
5.459	1905.12	2436.93	1397.01
5.512	2070.09	2375.96	1289.06
5.565	2261.31	2912.17	1033.5
5.618	2387.01	3251.13	1104.11
5.671	2374.9	3160.99	1034.33
5.724	2452.73	3860.87	1168.02
5.777	2458.06	3220.66	1306.22
5.83	2322.51	3457.64	1137.99
5.883	2203.72	2796.81	1046.63
5.936	2174.75	2103.61	1081.24
5.989	2125.92	1970	912.634
6.042	2372.16	2389.46	825.042
6.095	2384.45	2372.51	956.515
6.148	2467	1396.81	499.371
6.201	2371.08	1107.16	557.794
6.254	2466.73	1090.98	556.326
6.307	2777.19	812.585	735.171
6.36	2478.29	1415.3	396.581
6.413	2497.27	1926.74	431.211
6.466	2668.98	2682.72	571.916
6.519	2838.79	2622.04	437.849
6.572	2745.06	2980.89	489.649
6.625	2888.17	3297.48	489.347
6.678	2882.51	3697.77	411.056
6.731	3014.59	3349.62	407.528
6.784	3071.07	3356.05	416.205
6.837	3029.16	3774.28	391.691
6.89	2789.94	3033.63	440.228
6.943	2805.91	2818.6	447.759
6.996	2720.61	2689.93	439.247
7.049	2699.64	2237.18	382.467
7.102	2560.69	1513.46	376.293
7.155	2530.51	1086.51	346.63
7.208	2486.52	969.742	573.677
7.261	2150.7	709.379	415.869
7.314	2076.54	562.543	312.46
7.367	1968.1	590.33	381.049
7.42	1899.76	405.362	545.487
7.473	1855.45	429.789	322.637
7.526	1876.21	403.512	268.306
7.579	1980.38	408.147	334.786
7.632	1788.38	495.076	366.514
7.685	1682.9	485.431	334.197
7.738	1466.51	448.724	258.26
7.791	1342.13	381.773	289.99
7.844	1287.26	403.429	346.403
7.897	1253.28	508.834	519.971
7.95	1149.97	441.766	758.135
8.003	1223.46	399.55	401.01
8.056	1226.21	390.617	337.37
8.109	1071.29	304.853	277.112
8.162	1173.33	386.751	213.641
8.215	1060.09	364.672	352.377
8.268	1001.29	421.909	247.97
8.321	1041.31	298.723	232.702
8.374	928.675	387.261	262.306
8.427	836.694	483.836	310.364
8.48	820.222	356.47	341.154
8.533	617.159	393.13	360.151
8.586	500.19	383.133	344.586
8.639	404.636	372.879	366.928
8.692	323.186	400.61	457.376
8.745	266.451	355.832	408.766
8.798	239.686	323.057	491.613
8.851	261.209	341.929	453.012
8.904	247.844	345.077	428.2
8.957	241.431	351.704	436.908
9.01	220.6	342.434	576.319
9.063	221.032	323.354	374.605
9.116	223.9	326.565	302.669
9.169	219.17	319.44	326.401
9.222	219.33	398.557	710.988
9.275	207.515	390.075	415.745
9.328	210.639	372.923	272.031
9.381	208.169	462.953	222.142
9.434	202.77	374.233	351.455
9.487	199.144	366.068	273.175
9.54	195.257	389.276	228.221
9.593	201.953	432.964	223.502
9.646	204.188	375.059	270.53
9.699	201.384	381.564	262.38
9.752	200.518	332.906	190.71
9.805	191.324	352.367	236.238
9.858	193.663	317.609	223.336
9.911	204.113	456.775	179.447
9.964	197.075	316.885	186.19
10.017	191.762	345.638	200.792
10.07	186.937	333.673	216.596
10.123	188.992	383.552	297.286
10.176	190.061	360.309	204.879
10.229	190.049	363.815	193.725
10.282	187.024	420.324	181.269
10.335	192.119	376.744	277.301
10.388	193.26	335.366	473.501
10.441	190.401	442.688	406.461
10.494	200.575	406.336	300.717
10.547	191.353	365.357	320.173
10.6	189.607	356.608	255.433
10.653	185.37	288.876	227.534
10.706	190.114	318.793	240.56
10.759	193.244	333.487	246.258
10.812	186.332	380.973	192.499
10.865	188.832	291.498	231.846
10.918	188.328	344.856	223.746
10.971	196.569	374.693	184.391
11.024	199.153	549.095	183.805
11.077	194.468	376.754	294.4
11.13	191.248	375.906	323.336
11.183	190	396	296

## Sheet: Fig. 7B ROI2
Objective	PIP2 liposomes	F-actin	UNC-11_FL (C550)
Distance (μm)	Intensity (a.u.)
0	184	408	282
0.053	185.548	211.074	357.959
0.106	187.069	184.815	362.893
0.159	190.914	184.785	368.082
0.212	191.82	201.936	333.254
0.265	187.678	212.55	299.148
0.318	185.652	283.227	361.72
0.371	189.976	230.24	338.792
0.424	187.172	345.305	308.278
0.477	190.126	268.896	340.807
0.53	188.625	213.052	376.593
0.583	193.137	195.987	355.581
0.636	195.729	236.298	362.478
0.689	185.891	242.556	279.011
0.742	190.347	242.337	312.33
0.795	195.969	198.592	381.377
0.848	196.885	220.505	388.685
0.901	188.866	196.812	361.844
0.954	188.595	234.235	396.593
1.007	194.236	266.333	383.515
1.06	197.365	314.55	351.812
1.113	183.474	196.833	337.475
1.166	195.847	247.53	382.348
1.219	200.224	222.391	438.156
1.272	202.951	241.926	421.856
1.325	202.974	190.626	309.052
1.378	221.233	196.415	329.332
1.431	207.335	307.415	303.172
1.484	232.803	284.996	473.011
1.537	222.576	339.191	377.762
1.59	228.85	212.447	317.695
1.643	246.324	250.103	326.474
1.696	264.763	390.786	346.175
1.749	241.33	344.934	345.826
1.802	251.278	199.714	332.183
1.855	274.095	281.246	304.897
1.908	305.51	311.79	306.332
1.961	321.5	396.25	305.75
2.014	327.295	342.337	339.646
2.067	340.439	251.578	469.395
2.12	337.963	230.709	415.006
2.173	389.742	228.64	470.315
2.226	483.875	199.724	355.462
2.279	540.029	243.839	373.355
2.332	648.605	279.623	468.205
2.385	615.452	296.404	518.668
2.438	638.865	316.193	609.029
2.491	685.48	297.574	675.027
2.544	1050.57	405.954	669.958
2.597	1441.78	351.102	953.665
2.65	1571.84	447.097	881.281
2.703	1638.33	406.398	696.882
2.756	1740.25	433.49	671.236
2.809	1892.15	552.373	785.801
2.862	2120.28	673.821	922.196
2.915	2296.6	566.702	1075.95
2.968	2417.4	419.356	1325.36
3.021	2752.4	435.163	1871.51
3.074	2677.1	438.156	2096.93
3.127	2517.53	430.823	2472.33
3.18	2715.75	479.082	2221.82
3.233	2645.42	460.238	2335.36
3.286	2750.67	596.279	2015.19
3.339	2536.85	1129.62	1916.97
3.392	2207.75	728.89	2067.46
3.445	2108.49	750.566	1751.49
3.498	2113.77	733.28	1495.94
3.551	1944.45	612.77	1181.33
3.604	2104.07	534.074	1390.41
3.657	1793.37	563.262	1701.88
3.71	1602.12	628.438	2465.19
3.763	1573.63	585.457	3165.01
3.816	1570.27	492.904	4044.63
3.869	1508.07	598.446	4012.45
3.922	1463	788	4095
3.975	1396.44	521.829	4095
4.028	1417.53	564.465	4095
4.081	1406.85	686.094	4095
4.134	1475	964.97	4095
4.187	1389.43	739.006	4095
4.24	1246.97	482.342	4078.33
4.293	1099.6	606.736	4040.13
4.346	973.202	525.073	3386.39
4.399	899.167	438.127	2442.25
4.452	814.641	386.412	1945.9
4.505	660.72	446.592	1869.02
4.558	506.874	376.638	1558.61
4.611	520.095	540.93	1015.65
4.664	507.248	471.745	868.518
4.717	430.15	621.332	576.655
4.77	389.356	491.652	672.919
4.823	377.128	336.595	527.36
4.876	369.362	364.044	462.325
4.929	368.108	393.606	392.61
4.982	358.991	289.057	334.431
5.035	341.731	211.089	361.091
5.088	291.161	335.321	372.516
5.141	269.05	227.061	337.406
5.194	287.167	272.753	315.115
5.247	274.954	245.438	361.208
5.3	262.296	210.532	388.885
5.353	240.764	188.699	454.07
5.406	246.799	228.5	542.901
5.459	229.381	180.983	431.194
5.512	240.212	271.527	328.614
5.565	261.577	377.369	294.793
5.618	262.962	222.6	356.272
5.671	242.596	198.728	394.454
5.724	250.974	374.935	361.785
5.777	249.745	287.873	327.23
5.83	237.367	287.84	357.617
5.883	238	216	358.5
5.936	228.07	235.652	358.722
5.989	227.086	283.762	331.209
6.042	225.896	481.321	317.6
6.095	214.24	205.579	374.653
6.148	225.054	185.305	383.689
6.201	244.009	188.957	332.171
6.254	238.203	288.92	335.985
6.307	231.227	319.048	348.952
6.36	226.505	191.692	385.703
6.413	228.245	183.721	299.318
6.466	218.841	193.211	353.15
6.519	199.808	204.303	362.353
6.572	214.743	258.432	361.133
6.625	220.567	300.348	370.389
6.678	201.55	274.424	314.814
6.731	202.807	441.615	222.136
6.784	203.925	249.873	462.038
6.837	208.118	189.179	384.744
6.89	206.882	192.291	426.707
6.943	198.147	187.075	413.127
6.996	194.308	222.76	333.79
7.049	192.085	239.686	353.295
7.102	189.882	381.899	380.426
7.155	183.326	413.926	258.166
7.208	188.386	220.132	346.641
7.261	193.461	190.648	388.531
7.314	186.871	189.012	343.483
7.367	185.14	208.434	335.961
7.42	192.292	202.96	339.763
7.473	185.37	202.973	320.204
7.526	187.327	189.668	396.747
7.579	191.325	207.439	344.443
7.632	198.406	318.978	308.308
7.685	193.245	316.906	308.297
7.738	194.079	228.883	351.297
7.791	193.546	211.147	361.36
7.844	182	364	409

## Sheet: Fig. 7C
Conditions	FL+PIP2+F-actin	FL+PC+F-actin	AD+PIP2-F-actin
fraction	0.526316	0.105263	0
	0.344828	0.173913	0.166667
	0.272727	0.125	0.375
	0.214286	0.137931	0
	0.272727	0.208333	0
	0.125	0.285714	0.142857
	0.444444	0	0.0666667
	0.333333	0.2
	0.25	0.333333
	0.666667
	0.8
	1
	0.5
