# Supplementary material for: Endocytic protein AP180 assembly domain regulates synaptic vesicle size and release in Caenorhabditis elegans
Source: PLoS Biol. 2026 Feb 6;24(2):e3003643. doi: 10.1371/journal.pbio.3003643 (PMC12893657; doi:10.1371/journal.pbio.3003643)
Supplement: S8 Data — (XLSX) [file pbio.3003643.s016.xlsx]

## Sheet: SFig. 1B
	Evoked EPSCs Amp. (nA)
Worm Strain	Mean	SEM	N
N2	3.24	0.2	30
unc-11 (e47) (BJH2039)	0.19	0.04	8
unc-11(pek217) (BJH717)	0.2	0.04	12

## Sheet: SFig. 1C
	Endo. EPSCs Amp. (pA)			Endo. EPSCs Frequence (Hz)
Worm Strain	Mean	SEM	N	Mean	SEM	N
N2	22.4	2.3	30	52.5	2.5	30
unc-11 (e47) (BJH2039)	30.3	2.4	14	11.3	2.7	14
unc-11(pek217) (BJH717)	31.1	1.7	15	5.66	1.3	15
