# Supplementary material for: Endocytic protein AP180 assembly domain regulates synaptic vesicle size and release in Caenorhabditis elegans
Source: PLoS Biol. 2026 Feb 6;24(2):e3003643. doi: 10.1371/journal.pbio.3003643 (PMC12893657; doi:10.1371/journal.pbio.3003643)
Supplement: S9 Data — (XLSX) [file pbio.3003643.s017.xlsx]

## Sheet: SFig. 2B
Worm Strain	N2	unc-11 (pek217) (BJH717)	AD alone (BJH2130)
Speed (μm/s)	138.82	12.65	14.5
	156.03	18.37	22.47
	95.95	17.69	40.54
	134.57	24.58	11.28
	128.42	18.25	17.09
	115.74	15.21	12.62
	127.58	33.47	33.46
	128.45	20.09	12.76
	173.21	26.23	15.2
	139.58	18.69	27.52
	172.78	36.4	24.94
	114.28	20.32	43.24
	121.53	29.69	43.88
	149.56	13.91	16.19
	171.69	43.94	28.73
	116.05	53.39	29.51
	118.15	42.08	60.89
	164.79	21.53	20.89
	175.45	27.54	19.78
	165.37	36.28	20.55
	166.48	40.77	16.99
	113.8	36.16	12.84
	136.49	20.62	46.15
	142.12	26.25	24.8
	117.55	57.36	24.5
	198.15	29.16	32.18
	99.56	23.27	15.61
	112.6	27.65	20.6
	161.81	55.22	12.27
	103.86	33.59	21
	107.08	31.33	17.07
	191.28	26.63	19.04
	133.5	27.04	53.87
	159.71	26.41	16.15
	125.26	32.04	28.05
	151.98	9.36	11.5
	167.67	38	20.64
	136.1	25.56	11
	192.69	38.05	10.05
	136.72	28.13	19.36
	162.62	13.27	20.04
	150.68	20.52	11.64
	171.85	19.73	10.58
	146.29	20.22	10.34
	172.8	16.67	14.13
	89.3	22.32	31.58
	168.56	11.07	14.16
	156.39	14.99	18.22
	113.07	29.85	18.19
	134.67	16.78	52.21
	120.79	10.26	33.74
	113.68	11.36	29.56
	162.96	10.62	31.09
	151.26	10.02	31.02
	131.9	10.31	23.81
	94.59	24.6	30.74
	146.94	23.05	58.42
	152.83	22.51	40.35
	117.03	19.22	23.66
	165.93	16.86	29.57
	167.95	35.72	39.42
	165.23	17.19	19.28
		39.53	19.62
		28.12	21.89
		35.25	24.17
		16.08	12.94
		48.53	19.22
		37.15	37.36
		13.1	19.32
		34.67	17.96
		19	19.71
		17.8	22
		15.42	29.6
		17.28
		18.53
		31.42
		11.28
		17.41
		13.95
		19.46
		10.67
		22.44
		19.07
		14.2
		12.8
		27.5
		17.2
		13.7
		20.41
		33.22
		15.64
		18.22
		25.77
		14.81
		12.85

## Sheet: SFig. 2C
	Evoked EPSCs Amp. (nA)
Worm Strain	Mean	SEM	N
N2	3.24	0.2	30
unc-11(pek217) (BJH717)	0.2	0.04	12
AD alone (BJH2130)	0.22	0.05	11

## Sheet: SFig. 2D
	Endo. EPSCs Amp. (pA)			Endo. EPSCs Frequence (Hz)
Worm Strain	Mean	SEM	N	Mean	SEM	N
N2	22.4	2.3	30	52.5	2.5	30
unc-11(pek217) (BJH717)	31.1	1.7	15	5.66	1.3	15
AD alone (BJH2130)	30.5	1.5	15	5.06	0.53	15
