# Supplementary material for: Endocytic protein AP180 assembly domain regulates synaptic vesicle size and release in Caenorhabditis elegans
Source: PLoS Biol. 2026 Feb 6;24(2):e3003643. doi: 10.1371/journal.pbio.3003643 (PMC12893657; doi:10.1371/journal.pbio.3003643)
Supplement: S10 Data — (XLSX) [file pbio.3003643.s018.xlsx]

## Sheet: SFig. 3B
Worm Strain	N2	unc-11 mut. (BJH717)	mAP180 AD (BJH2609)	mCALM AD (BJH2533)
diameter (nm)	31.226	39.5095	33.2805	35.6083
	32.2024	39.1813	34.9735	36.314
	33.1093	38.921	36.6703	36.1058
	32.6268	39.8893	36.865	32.572
	29.7537	39.4598	38.165	36.0389
	33.4264	41.0696	36.017	35.5316
	33.8028	40.2081	37.1868	34.4905
	33.2545	41.0138	35.4901	34.0643
	34.8763	40.6202	36.8193	33.1566
	31.3923	39.5047	31.9835	35.0509
	31.2366	39.4695	32.6674	36.043
	34.5445	41.4296	35.7414	36.4814
	31.9129	42.2048	33.8524	36.5654
	32.6513	42.2215		36.3573
	32.0228	38.5035		37.5703
	31.6897	38.7874		38.2522
	31.206	40.0683		34.2274
	33.4658	37.7716		37.4033
	31.7852	40.203		34.1396
	32.8947	41.9691		34.3393
	33.8608	41.7054		35.8911
	33.2008	43.0189		35.2239
	32.0994	39.7864		34.3684
	31.6787	41.5211		37.5302
	28.813	40.0796		32.9831
	33.609	39.2276		35.0067
	33.2873	38.5196		35.1134
	31.3759			35.6135
	34.243			38.3518
	30.6435			37.3236
	31.9549
	32.2424
	29.5418
	31.2174
	32.8774
	33.9922
	34.1114
	30.3675
	32.118
	29.8025
	31.0778
	29.0301
	31.7754
	32.026
	32.6126
	33.5053
	28.8537
	30.6462
	33.4524
	35.1076
	31.5317
	31.7199
	31.3271
