# Supplementary material for: Endocytic protein AP180 assembly domain regulates synaptic vesicle size and release in Caenorhabditis elegans
Source: PLoS Biol. 2026 Feb 6;24(2):e3003643. doi: 10.1371/journal.pbio.3003643 (PMC12893657; doi:10.1371/journal.pbio.3003643)
Supplement: S11 Data — (XLSX) [file pbio.3003643.s019.xlsx]

## Sheet: SFig. 4B
at 0.25 mM Calcium Concentration	Endo. EPSCs Amp. (pA)			Endo. EPSCs Frequence (Hz)
	Mean	SEM	N	Mean	SEM	N
∆AD (BJH966)	28.93	1.56	13	45.66	4.01	13
ΔAD, cpx1 (BJH2150)	30.36	1.01	16	47.83	2.73	16
