# Supplementary material for: Endocytic protein AP180 assembly domain regulates synaptic vesicle size and release in Caenorhabditis elegans
Source: PLoS Biol. 2026 Feb 6;24(2):e3003643. doi: 10.1371/journal.pbio.3003643 (PMC12893657; doi:10.1371/journal.pbio.3003643)
Supplement: S12 Data — (XLSX) [file pbio.3003643.s020.xlsx]

## Sheet: SFig. 5B
	Endo. EPSCs Amp. (pA)			Endo. EPSCs Frequence (Hz)
Worm Strain	Mean	SEM	N	Mean	SEM	N
N2	22.4	2.3	30	52.5	2.5	30
hipr-1 (RB1102)	32.1	2.24	12	79.4	6.05	12

## Sheet: SFig. 5D left
Worm Strain	N2	hipr-1 (RB1102)
diameter (nm)	31.226	33.4533
	32.2024	37.5655
	33.1093	36.948
	32.6268	37.6909
	29.7537	36.2704
	33.4264	33.8692
	33.8028	37.6677
	33.2545	36.0456
	34.8763	32.4963
	31.3923	33.5475
	31.2366	36.1066
	34.5445	34.2988
	31.9129	37.7439
	32.6513	37.7853
	32.0228	37.3944
	31.6897	36.3333
	31.206	38.2853
	33.4658	36.6203
	31.7852	36.199
	32.8947	36.2755
	33.8608	36.8457
	33.2008	36.0536
	32.0994	39.111
	31.6787	36.3976
	28.813	37.8802
	33.609	37.1069
	33.2873
	31.3759
	34.243
	30.6435
	31.9549
	32.2424
	29.5418
	31.2174
	32.8774
	33.9922
	34.1114
	30.3675
	32.118
	29.8025
	31.0778
	29.0301
	31.7754
	32.026
	32.6126
	33.5053
	28.8537
	30.6462
	33.4524
	35.1076
	31.5317
	31.7199
	31.3271

## Sheet: SFig. 5D right
Worm Strain	N2	hipr-1 (RB1102)
diameter center	fraction
20	0.000511509	0
21	0.00204604	0
22	0.00511509	0.00145985
23	0.0138107	0.00145985
24	0.028133	0.00291971
25	0.0460358	0.00437956
26	0.0757033	0.00729927
27	0.126343	0.0116788
28	0.193862	0.0233577
29	0.265985	0.0481752
30	0.360102	0.080292
31	0.472123	0.122628
32	0.559079	0.188321
33	0.65422	0.268613
34	0.741688	0.357664
35	0.807673	0.461314
36	0.858824	0.543066
37	0.894629	0.636496
38	0.929412	0.709489
39	0.947826	0.783942
40	0.960102	0.832117
41	0.970844	0.881752
42	0.977494	0.908029
43	0.982097	0.929927
44	0.985166	0.954745
45	0.990793	0.969343
46	0.992327	0.978102
47	0.995396	0.982482
48	0.997442	0.988321
49	0.999488	1
50	1	1

## Sheet: SFig. 5E
	fraction
Worm Strain	w ELS	wo ELS
N2	0	1
hipr-1 (RB1102)	0.13	0.87

## Sheet: SFig. 5G
	Endo. EPSCs Amp. (pA)			Endo. EPSCs Frequence (Hz)
Worm Strain	Mean	SEM	N	Mean	SEM	N
N2	22.4	2.3	30	52.5	2.5	30
hipr-1 (RB1102)	32.1	2.24	12	79.4	6.05	12
hipr-1; HIPR-1∆THATCH::AD (BJH4061)	23.5	0.82	15	55.68	4.57	15
