# Supplementary material for: Endocytic protein AP180 assembly domain regulates synaptic vesicle size and release in Caenorhabditis elegans
Source: PLoS Biol. 2026 Feb 6;24(2):e3003643. doi: 10.1371/journal.pbio.3003643 (PMC12893657; doi:10.1371/journal.pbio.3003643)
Supplement: S13 Data — (XLSX) [file pbio.3003643.s021.xlsx]

## Sheet: SFig. 7A up
	G-actin enrichment in UNC-11 AD droplets
Time (min)/Fluo. Int. (norm.)	Test 1	Test 2	Test 3	Test 4
0	0	0	0	0
5	0.503495	0.263607	0.566937	0.241789
10	0.627502	0.32242	0.776806	0.20227
15	0.650133	0.48722	0.804452	0.287555
20	0.618322	0.680819	0.847807	0.356053
25	0.624876	0.589577	0.779755	0.508049
30	0.649444	0.771246	0.952122	0.658911
35	0.799836	0.793163	1.06284	0.687053
40	0.869546	0.637683	0.956592	0.817291
45	0.883807	0.821293	0.865646	0.763579
50	1.16274	0.954581	0.822364	0.786608
55	0.93078	0.989112	0.950725	0.922167
60	1	1	1	1

## Sheet: SFig. 7A lower
	G-actin enrichment in UNC-11 FL droplets
Time (min)/Fluo. Int. (norm.)	Test 1	Test 2	Test 3	Test 4
0	0	0	0	0
5	1.02982	0.850039	1.00695	0.970787
10	1.12226	1.12957	1.03245	1.01349
15	1.02326	1.06512	1.00466	1.01954
20	1	1	1	1
